# Supplementary material for: More Than Gliding: Involvement of GldD and GldG in the Virulence of Flavobacterium psychrophilum
Source: Front Microbiol. 2017 Nov 7;8:2168. doi: 10.3389/fmicb.2017.02168 (PMC5682007; doi:10.3389/fmicb.2017.02168)
Supplement: Supplementary file 4 [file Table1.XLSX]

## Sheet: Legend
Supplementary Table S1: More than gliding: involvement of GldD and GldG in the virulence of Flavobacterium psychrophilum.
The SECRETOME proteomic analysis was performed using F. psychrophilum THCO2-90 strain and Tn4351 transposition mutants gldD::Tn and gldG::Tn. A label-free proteomic approach combining SDS-PAGE electrophoresis and LC-MS/MS was used. The proteins identification was run with a precursor mass tolerance of 10 ppm and a fragment mass tolerance of 0.5 Da. The identified proteins were filtered as follows…
# Sheets content	Description
gldD_allproteins_secretome	List of all proteins identified in THCO2-90 and/or gldD::Tn culture supernatants.
gldD_diff.abundance_secretome	Proteins which relative abundance changed significantly (p< 0.01).
gldG_allproteins_secretome	List of all proteins identified in THCO2-90 and/or gldG::Tn culture supernatants.
gldG_diff.abundance_secretome	Proteins which relative abundance changed significantly (p< 0.01).
# Column legend	Description
Locus_tag	Accession number retrieved from LT670843.1 (Rochat et al, Genome Announc. 2017 Feb 23;5(8)).
Gene	Gene name, if available in LT670843.1 (Rochat et al, Genome Announc. 2017 Feb 23;5(8)).
Description	Description of gene product according to Rochat et al (Genome Announc. 2017 Feb 23;5(8)).
WT/gld ratio	Protein abundance change in supernatant of gld::Tn mutant strain relative to the wild-type strain supernatant. Ratio is calculated using average spectral counts.
WT.1 ; WT.2 ; WT.3	Spectral counts for the supernatant of each replicates of the wild-type strain.
gld.1 ; gld.2 ; gld.3	Spectral counts for the supernatant of each replicates of the gld::Tn mutant strain.
adj.pval	Adjusted p-value from the ANOVA statistical test.
mean.WT	Average number of spectral counts for the supernatant of the wild-type strain.
mean.gld	Average number of spectral counts for the supernatant of the gld::Tn mutant strain.

## Sheet: gldD_allproteins_secretome
Locus_tag	Gene	Description	WT/gldD ratio	WT.1	WT.2	WT.3	gldD.1	gldD.2	gldD.3	mean.WT	mean.gldD
THC0290_0002		Protein of unknown function precursor	1.75	2	2	3	3	0	1	2.33333	1.33333
THC0290_0021	remF	Gliding motility protein RemF precursor	0.363636	3	2	3	6	7	9	2.66667	7.33333
THC0290_0022	remG	Gliding motility protein RemG precursor	0.384615	3	2	5	6	4	16	3.33333	8.66667
THC0290_0023	sprC	Putative adhesin precursor SprC	2	6	7	7	2	3	5	6.66667	3.33333
THC0290_0024	sprD	Putative cell surface protein precursor SprD	4.34783	33	25	42	6	9	8	33.3333	7.66667
THC0290_0025	sprB	Putative adhesin precursor SprB (modular protein)	4.76667	41	52	50	10	9	11	47.6667	10
THC0290_0026	sprF	Putative cell surface protein precursor SprF	1.97143	16	26	27	13	12	10	23	11.6667
THC0290_0045		Protein of unknown function precursor	1.75	2	3	2	2	2	0	2.33333	1.33333
THC0290_0047		Hypothetical lipoprotein precursor	2.36667	24	23	24	9	13	8	23.6667	10
THC0290_0068		Flagellar motor/Chemotaxis (MotB)-related lipoprotein precursor	0.6	4	2	3	6	6	3	3	5
THC0290_0078		Protein of unknown function precursor	2.5	0	2	3	0	2	0	1.66667	0.666667
THC0290_0079		Protein of unknown function	0	0	0	0	2	1	0	0	1
THC0290_0080		Probable lipoprotein precursor	0.866667	3	5	5	5	6	4	4.33333	5
THC0290_0086		Probable M1 family metalloprotease precursor	ABSENT	2	2	1	0	0	0	1.66667	0
THC0290_0090	pepO	M13 family metallopeptidase PepO precursor	0.375	5	4	3	7	10	15	4	10.6667
THC0290_0091		Probable glycoside hydrolase precursor	14	10	8	10	0	1	1	9.33333	0.666667
THC0290_0102		Protein of unknown function	1.60714	15	12	18	9	14	5	15	9.33333
THC0290_0103		Protein of unknown function precursor	2	14	13	17	8	8	6	14.6667	7.33333
THC0290_0105		Protein of unknown function precursor	1.74074	15	16	16	7	8	12	15.6667	9
THC0290_0106		Protein of unknown function precursor	3.6	7	4	7	1	3	1	6	1.66667
THC0290_0113		Protein of unknown function precursor	1.85714	3	3	7	1	1	5	4.33333	2.33333
THC0290_0118		Probable lipoprotein precursor	1.45455	45	49	50	32	35	32	48	33
THC0290_0120		Probable TonB-dependent outer membrane receptor precursor	ABSENT	1	2	0	0	0	0	1	0
THC0290_0121		Probable lipoprotein precursor	ABSENT	4	4	3	0	0	0	3.66667	0
THC0290_0128		Protein of unknown function precursor	2.5	9	10	11	3	6	3	10	4
THC0290_0129		Putative outer membrane protein precursor	17	19	23	26	3	1	0	22.6667	1.33333
THC0290_0146		Probable outer membrane protein precursor, OmpA family	1.33333	3	3	2	1	3	2	2.66667	2
THC0290_0149		Probable alcohol dehydrogenase	0	0	0	0	0	1	2	0	1
THC0290_0151		Probable TonB-dependent outer membrane receptor precursor	0.97619	11	17	13	13	13	16	13.6667	14
THC0290_0161		Outer membrane protein precursor, OmpA family P60	1.18919	14	16	14	12	13	12	14.6667	12.3333
THC0290_0170		Probable cell surface protein (Leucine-rich repeat protein) precursor	2	6	7	7	3	3	4	6.66667	3.33333
THC0290_0171		Probable cell surface protein (Leucine-rich repeat protein) precursor	25	10	8	7	0	1	0	8.33333	0.333333
THC0290_0172		Probable cell surface protein (Leucine-rich repeat protein) precursor	27	9	9	9	0	0	1	9	0.333333
THC0290_0173		Probable cell surface protein (Leucine-rich repeat protein) precursor	20	6	4	10	0	1	0	6.66667	0.333333
THC0290_0174		Probable cell surface protein (Leucine-rich repeat protein) precursor	24	6	8	10	1	0	0	8	0.333333
THC0290_0175		Probable cell surface protein (Leucine-rich repeat protein)	15.5	7	13	11	1	1	0	10.3333	0.666667
THC0290_0176		Probable cell surface protein (Leucine-rich repeat protein) precursor	ABSENT	9	13	10	0	0	0	10.6667	0
THC0290_0177		Probable cell surface protein (Leucine-rich repeat protein) precursor	9.83333	17	17	25	1	2	3	19.6667	2
THC0290_0178		Probable cell surface protein (Leucine-rich repeat protein) precursor	5.66667	11	10	13	2	1	3	11.3333	2
THC0290_0179		Probable cell surface protein (Leucine-rich repeat protein) precursor	11.3333	11	12	11	1	0	2	11.3333	1
THC0290_0180		Probable cell surface protein (Leucine-rich repeat protein) precursor	3	4	6	8	2	2	2	6	2
THC0290_0181		Probable cell surface protein (Leucine-rich repeat protein) precursor	11.5	7	6	10	0	1	1	7.66667	0.666667
THC0290_0182		Probable cell surface protein (Leucine-rich repeat protein) precursor	ABSENT	0	1	2	0	0	0	1	0
THC0290_0183		Probable cell surface protein (Leucine-rich repeat protein) precursor	ABSENT	0	1	2	0	0	0	1	0
THC0290_0185		Probable cell surface protein (Leucine-rich repeat protein) precursor	ABSENT	0	2	2	0	0	0	1.33333	0
THC0290_0186		Probable cell surface protein (Leucine-rich repeat protein) precursor	ABSENT	1	2	3	0	0	0	2	0
THC0290_0195	ahcY	Adenosylhomocysteinase	0.75	1	2	0	1	1	2	1	1.33333
THC0290_0221		Protein of unknown function precursor	4.33333	8	9	9	3	2	1	8.66667	2
THC0290_0222		Protein of unknown function precursor	4.6	6	8	9	1	1	3	7.66667	1.66667
THC0290_0237	fpp1	Psychrophilic metalloprotease Fpp1 precursor	ABSENT	15	18	19	0	0	0	17.3333	0
THC0290_0238	fpp2	Psychrophilic metalloprotease Fpp2 precursor	7.80769	49	88	66	9	9	8	67.6667	8.66667
THC0290_0276		Thioredoxin family protein	0.833333	2	1	2	2	2	2	1.66667	2
THC0290_0277		Protein of unknown function precursor, putative outer membrane protein	3.41667	14	12	15	3	5	4	13.6667	4
THC0290_0289		Protein of unknown function precursor, putative immunoreactive 84 kDa antigen	2.33333	2	4	1	1	0	2	2.33333	1
THC0290_0290	gdhA	Glutamate dehydrogenase (NADP+)	0.923077	3	9	0	5	2	6	4	4.33333
THC0290_0291		Protein of unknown function precursor	18	7	5	6	0	1	0	6	0.333333
THC0290_0293		Protein of unknown function precursor	1.875	3	5	7	0	5	3	5	2.66667
THC0290_0299		Probable M36 fungalysin family metalloprotease precursor	6	59	62	65	8	9	14	62	10.3333
THC0290_0300		Probable M36 fungalysin family metalloprotease precursor	ABSENT	10	9	8	0	0	0	9	0
THC0290_0312	yggG	Putative secreted M48 family metalloprotease YggG precursor	0.368421	2	0	5	3	9	7	2.33333	6.33333
THC0290_0332		Protein of unknown function precursor, putative adhesin	2.16667	8	11	7	2	0	10	8.66667	4
THC0290_0333		Protein of unknown function precursor	3.16667	6	8	5	1	3	2	6.33333	2
THC0290_0334		Probable outer membrane protein precursor, OmpA family	0.2	0	0	1	2	0	3	0.333333	1.66667
THC0290_0336	fbaA	Fructose-bisphosphate aldolase	0.75	0	1	2	1	1	2	1	1.33333
THC0290_0339	porT	PorT protein	28	5	11	12	1	0	0	9.33333	0.333333
THC0290_0354	rpbA	Putative RNA-binding protein RbpA	0	0	0	0	0	1	3	0	1.33333
THC0290_0355		Probable lipoprotein precursor	2.625	7	7	7	3	3	2	7	2.66667
THC0290_0356	rpsP	30S ribosomal protein S16	1	0	0	2	0	1	1	0.666667	0.666667
THC0290_0368		Probable lipoprotein precursor	1.1	4	3	4	2	5	3	3.66667	3.33333
THC0290_0373	pstS	ABC-type phosphate-transport system, binding protein precursor component PstS	1.28571	6	4	8	6	3	5	6	4.66667
THC0290_0394		Protein of unknown function precursor, putative S46 family serine protease	0.375	3	0	0	1	5	2	1	2.66667
THC0290_0398		Protein of unknown function precursor	3.06667	27	29	36	9	8	13	30.6667	10
THC0290_0404		Protein of unknown function	1.2	2	2	2	2	2	1	2	1.66667
THC0290_0409		Hypothetical lipoprotein precursor	0	0	0	0	2	4	1	0	2.33333
THC0290_0417	pruA	1-pyrroline-5-carboxylate dehydrogenase	0	0	0	0	1	1	2	0	1.33333
THC0290_0419		Protein of unknown function precursor	4	2	1	1	0	1	0	1.33333	0.333333
THC0290_0441		Probable secreted exopolyphosphatase precursor	1	2	1	0	1	2	0	1	1
THC0290_0455		Protein of unknown function	2.5	2	2	1	1	0	1	1.66667	0.666667
THC0290_0457	tsf	Elongation factor Ts (EF-Ts)	1	0	1	2	2	1	0	1	1
THC0290_0490		Hypothetical lipoprotein precursor	2	5	8	9	4	5	2	7.33333	3.66667
THC0290_0491	fcpB	Streptopain family cystein protease precursor	4.36842	24	26	33	7	6	6	27.6667	6.33333
THC0290_0500		Probable S8 and S53 subtilisin family serine endopeptidase precursor	52.6667	48	54	56	1	1	1	52.6667	1
THC0290_0503		Protein of unknown function precursor	9	2	4	3	0	0	1	3	0.333333
THC0290_0593	sprA	Putative adhesin precursor SprA	1	1	1	1	0	2	1	1	1
THC0290_0614		Protein of unknown function precursor	2.92857	11	15	15	2	6	6	13.6667	4.66667
THC0290_0617		Outer membrane protein precursor OmpH family P18	0.967742	20	22	18	21	19	22	20	20.6667
THC0290_0621		Protein of unknown function precursor, putative outer membrane protein	4.4	7	9	6	2	2	1	7.33333	1.66667
THC0290_0636		Probable lipoprotein precursor	2	0	4	6	2	1	2	3.33333	1.66667
THC0290_0641		Protein of unknown function precursor	0.4	1	1	0	3	0	2	0.666667	1.66667
THC0290_0677		Protein of unknown function	0	0	0	0	0	0	2	0	0.666667
THC0290_0695	fspA	Flavobacterial-specific protein antigen FspA precursor	2.44444	23	23	20	6	9	12	22	9
THC0290_0735	remH	Gliding motility protein RemH precursor	0.6	2	1	3	4	4	2	2	3.33333
THC0290_0736		Protein of unknown function precursor	1.54167	16	10	11	8	7	9	12.3333	8
THC0290_0737		Protein of unknown function	ABSENT	3	3	6	0	0	0	4	0
THC0290_0740	gldK	Gliding motility lipoprotein precursor GldK	43.5	54	64	56	1	2	1	58	1.33333
THC0290_0743	gldN	Gliding motility protein precursor GldN	46.5	62	64	60	2	1	1	62	1.33333
THC0290_0754		Protein of unknown function precursor, putative adhesin	18.25	23	25	25	2	1	1	24.3333	1.33333
THC0290_0762		Protein of unknown function	1.81609	42	61	55	31	35	21	52.6667	29
THC0290_0785	pepD	Xaa-His dipeptidase	0	0	0	0	0	0	2	0	0.666667
THC0290_0788		Protein of unknown function precursor	0.285714	0	0	2	2	2	3	0.666667	2.33333
THC0290_0794	fhuA	Probable TonB-dependent outer membrane ferrichrome-iron receptor precursor FhuA	4	1	2	1	1	0	0	1.33333	0.333333
THC0290_0796		Probable outer membrane protein precursor, OmpA family	0.884615	7	8	8	9	8	9	7.66667	8.66667
THC0290_0825	ppiB	Probable peptidyl-prolyl cis-trans isomerase precursor PpiB	0.733333	6	5	11	7	14	9	7.33333	10
THC0290_0827		Probable M1 family aminopeptidase precursor	0	0	0	0	3	0	6	0	3
THC0290_0832	dcp2	Peptidyl-dipeptidase precursor Dcp2	0.333333	2	1	2	4	3	8	1.66667	5
THC0290_0836	icd	Isocitrate dehydrogenase (NADP+)	1.14286	3	3	2	0	3	4	2.66667	2.33333
THC0290_0854		Protein of unknown function	1.1	7	9	6	6	8	6	7.33333	6.66667
THC0290_0872	dapA	Dihydrodipicolinate synthase	0	0	0	0	0	0	2	0	0.666667
THC0290_0874		Putative 2 ,3 -cyclic phosphodiesterase	0.333333	0	1	0	0	1	2	0.333333	1
THC0290_0878		Protein of unknown function precursor, putative adhesin	ABSENT	0	3	2	0	0	0	1.66667	0
THC0290_0908		Protein of unknown function	ABSENT	2	5	4	0	0	0	3.66667	0
THC0290_0931		Collagenase precursor	11.2857	22	33	24	2	1	4	26.3333	2.33333
THC0290_0944		Probable S8 subtilisin family serine endopeptidase precursor	ABSENT	7	4	10	0	0	0	7	0
THC0290_0946	pafA	Alkaline phosphatase precursor	0.375	1	1	1	2	3	3	1	2.66667
THC0290_0958		Putative antirepressor	0	0	0	0	3	0	0	0	1
THC0290_0972	sodC	Superoxide dismutase [Cu-Zn]	3.5	2	1	4	1	1	0	2.33333	0.666667
THC0290_0987	ggt	Gamma-glutamyltransferase	0.333333	0	1	0	1	2	0	0.333333	1
THC0290_0995	porQ	Protein of unknown function precursor PorQ	4	3	2	3	0	2	0	2.66667	0.666667
THC0290_1011		Protein of unknown function precursor	2.24138	19	23	23	10	10	9	21.6667	9.66667
THC0290_1047		Protein of unknown function precursor, putative adhesin	6.5	5	4	4	0	1	1	4.33333	0.666667
THC0290_1048		Protein of unknown function precursor, putative adhesin	ABSENT	5	7	5	0	0	0	5.66667	0
THC0290_1054		Protein of unknown function precursor containing a C-terminal secretion signal	ABSENT	3	2	4	0	0	0	3	0
THC0290_1056		Protein of unknown function	1	8	8	8	4	9	11	8	8
THC0290_1069	gmd	GDP-mannose 4,6-dehydratase	0	0	0	0	2	0	1	0	1
THC0290_1090		Probable M43 cytophagalysin family metalloprotease precursor	3.4375	18	19	18	4	8	4	18.3333	5.33333
THC0290_1098		Hypothetical protein precursor	0.125	0	0	1	2	5	1	0.333333	2.66667
THC0290_1102		Probable lipoprotein precursor	3.5	2	3	2	1	1	0	2.33333	0.666667
THC0290_1218		Protein of unknown function precursor	2	16	11	19	11	6	6	15.3333	7.66667
THC0290_1246		Thiol:disulfide interchange lipoprotein precursor, N-terminal region	1	1	1	1	1	0	2	1	1
THC0290_1292	sucD	Succinyl-CoA synthetase, alpha subunit	0.5	1	1	0	1	1	2	0.666667	1.33333
THC0290_1324		Probable M1 family metalloprotease precursor	0.75	1	1	1	1	1	2	1	1.33333
THC0290_1326	ybcL	Probable phospholipid-binding protein precursor YbcL	0.7	3	2	2	3	3	4	2.33333	3.33333
THC0290_1331		Protein of unknown function precursor	0.285714	1	0	1	1	0	6	0.666667	2.33333
THC0290_1397		Peptidase, M16 family	0.276596	9	11	6	25	16	53	8.66667	31.3333
THC0290_1425	dnaK	Chaperone protein DnaK	0.217391	3	1	1	6	6	11	1.66667	7.66667
THC0290_1426		Protein of unknown function precursor	0.357143	2	1	2	3	3	8	1.66667	4.66667
THC0290_1448		Probable acetyl-CoA acetyltransferase	0	0	0	0	0	1	2	0	1
THC0290_1454		ThiJ/PfpI family protein	2	2	3	3	0	2	2	2.66667	1.33333
THC0290_1466		Probable N-acetylmuramoyl-L-alanine amidase precursor	1	2	1	1	1	2	1	1.33333	1.33333
THC0290_1469		Protein of unknown function precursor	0.421053	3	1	4	4	7	8	2.66667	6.33333
THC0290_1482		Protein of unknown function	0.4	0	1	1	2	2	1	0.666667	1.66667
THC0290_1494		Probable ribonuclease	ABSENT	15	12	14	0	0	0	13.6667	0
THC0290_1503		Probable lipoprotein precursor	0.666667	1	1	2	3	2	1	1.33333	2
THC0290_1520		Probable endonuclease precursor	ABSENT	12	12	8	0	0	0	10.6667	0
THC0290_1524		Probable lipoprotein precursor	2.33333	4	5	5	2	2	2	4.66667	2
THC0290_1525		Probable TonB-dependent outer membrane receptor precursor	0	0	0	0	0	3	0	0	1
THC0290_1526		Protein of unknown function precursor	10	2	6	2	0	1	0	3.33333	0.333333
THC0290_1527		Protein of unknown function precursor containing a C-terminal secretion signal. Putative adhesin	ABSENT	9	12	10	0	0	0	10.3333	0
THC0290_1537		Protein of unknown function precursor	0.529412	4	3	2	2	6	9	3	5.66667
THC0290_1538		Probable lipoprotein precursor	0.5	1	3	1	5	3	2	1.66667	3.33333
THC0290_1555		Protein of unknown function	2.8	9	10	9	0	8	2	9.33333	3.33333
THC0290_1558		Protein of unknown function	1.2	7	8	9	7	6	7	8	6.66667
THC0290_1564		Probable M28 family aminopeptidase precursor	4.33333	4	5	4	1	0	2	4.33333	1
THC0290_1595		Protein of unknown function precursor, putative adhesin	9.75	15	12	12	2	2	0	13	1.33333
THC0290_1615		Protein of unknown function	18	23	27	22	1	1	2	24	1.33333
THC0290_1616		Protein of unknown function precursor, putative adhesin	8.33333	16	18	16	2	3	1	16.6667	2
THC0290_1630		Protein of unknown function precursor	1.28571	2	4	3	1	3	3	3	2.33333
THC0290_1631		Probable cytochrome c peroxidase precursor	2.375	11	13	14	6	6	4	12.6667	5.33333
THC0290_1632		Probable lipoprotein precursor	3.65333	80	103	91	24	30	21	91.3333	25
THC0290_1643		Protein of unknown function	ABSENT	2	3	1	0	0	0	2	0
THC0290_1668	vdh	Valine dehydrogenase	0.692308	2	4	3	3	5	5	3	4.33333
THC0290_1686		Nitroreductase	0.25	0	1	1	4	2	2	0.666667	2.66667
THC0290_1687	yceI	Protein of unknown function YceI precursor	0.825	11	11	11	11	8	21	11	13.3333
THC0290_1700		Protein of unknown function precursor	0.884615	4	10	9	12	10	4	7.66667	8.66667
THC0290_1721		Protein of unknown function precursor	0.727273	2	4	2	2	4	5	2.66667	3.66667
THC0290_1723		Protein of unknown function precursor	0.28	1	3	3	11	2	12	2.33333	8.33333
THC0290_1728	ndk	Nucleoside-diphosphate kinase	0.5	1	0	1	1	2	1	0.666667	1.33333
THC0290_1736		Probable penicillin-binding protein precursor	1.625	4	5	4	2	3	3	4.33333	2.66667
THC0290_1737	bsaA	Glutathione peroxidase BsaA	0.75	3	3	3	3	6	3	3	4
THC0290_1750	tlpA	Putative thiol:disulfide oxidoreductase TlpA	1.35294	7	8	8	7	7	3	7.66667	5.66667
THC0290_1757		Probable secreted exopolyphosphatase precursor	0.666667	4	2	4	3	6	6	3.33333	5
THC0290_1761		Probable lipoprotein precursor	2.15385	8	12	8	4	5	4	9.33333	4.33333
THC0290_1772		Protein of unknown function precursor	0.133333	1	0	1	5	0	10	0.666667	5
THC0290_1775		Probable lipoprotein precursor	1.96923	41	44	43	21	23	21	42.6667	21.6667
THC0290_1795		Probable lipoprotein precursor	2.85714	5	8	7	1	4	2	6.66667	2.33333
THC0290_1796		Probable lipoprotein precursor	2.85185	22	27	28	10	12	5	25.6667	9
THC0290_1797		Protein of unknown function precursor	ABSENT	8	10	9	0	0	0	9	0
THC0290_1799		Protein of unknown function	ABSENT	2	3	3	0	0	0	2.66667	0
THC0290_1800		Protein of unknown function	2.36842	14	18	13	8	8	3	15	6.33333
THC0290_1805		Protein of unknown function	2.7027	58	69	73	23	27	24	66.6667	24.6667
THC0290_1806	irpA	Iron-regulated protein A precursor	2.29412	30	44	43	19	21	11	39	17
THC0290_1812	hmuY	Putative heme binding lipoprotein precursor	3.59259	28	36	33	10	9	8	32.3333	9
THC0290_1815		Protein of unknown function precursor	1.53333	7	7	9	5	4	6	7.66667	5
THC0290_1819		Probable TonB-dependent outer membrane receptor precursor	0.25	0	1	0	3	0	1	0.333333	1.33333
THC0290_1826	yiaD	Probable lipoprotein YiaD precursor	1.33333	2	5	5	4	3	2	4	3
THC0290_1827		Probable lipoprotein precursor	0.533333	2	3	3	6	6	3	2.66667	5
THC0290_1839	purC	Phosphoribosylaminoimidazolesuccinocarboxamide synthase	0	0	0	0	0	1	2	0	1
THC0290_1874	pepX2	Xaa-Pro dipeptidyl-peptidase precursor	0.416667	3	2	0	5	2	5	1.66667	4
THC0290_1904		Probable secreted M23/M37 family peptidase precursor	0.5	0	1	1	0	1	3	0.666667	1.33333
THC0290_1925	acnA	Aconitate hydratase	0.555556	1	3	1	3	2	4	1.66667	3
THC0290_1928	surA	Peptidyl-prolyl cis-trans isomerase precursor	0.6875	2	4	5	5	3	8	3.66667	5.33333
THC0290_1929		Probable peptidyl-prolyl cis-trans isomerase precursor	1.55556	6	5	3	3	3	3	4.66667	3
THC0290_1932		Protein of unknown function precursor containing a C-terminal secretion signal. Putative adhesin.	2.88889	10	8	8	1	3	5	8.66667	3
THC0290_1938	rplL	50S ribosomal protein L7/L12	1.5	0	2	1	0	1	1	1	0.666667
THC0290_1944	tuf	Elongation factor Tu (EF-Tu)	1.15385	3	8	4	2	7	4	5	4.33333
THC0290_1955		SusD/RagB family lipoprotein precursor	1.12308	20	26	27	16	18	31	24.3333	21.6667
THC0290_1956		SusC/RagA family TonB-dependent receptor precursor, Omp121 family	1	23	32	15	25	27	18	23.3333	23.3333
THC0290_1960		Hypothetical protein precursor	2.07143	11	7	11	5	4	5	9.66667	4.66667
THC0290_1961	hemL	Glutamate-1-semialdehyde aminotransferase	0	0	0	0	1	1	2	0	1.33333
THC0290_1973	degP/Q	Protease DegP/Q precursor	0.6	4	4	4	6	5	9	4	6.66667
THC0290_1974	gapA2	Glyceraldehyde-3-phosphate dehydrogenase (phosphorylating)	0	0	0	0	0	1	2	0	1
THC0290_1998		Protein of unknown function precursor	ABSENT	7	9	7	0	0	0	7.66667	0
THC0290_2029		Protein of unknown function precursor	17.5	11	11	13	0	1	1	11.6667	0.666667
THC0290_2030		Hypothetical lipoprotein precursor	2.5	1	2	2	1	1	0	1.66667	0.666667
THC0290_2078	rplR	50S ribosomal protein L18	ABSENT	0	2	0	0	0	0	0.666667	0
THC0290_2085	rpsQ	30S ribosomal protein S17	ABSENT	0	2	0	0	0	0	0.666667	0
THC0290_2092	rplW	50S ribosomal protein L23	1.25	1	2	2	1	2	1	1.66667	1.33333
THC0290_2096	fusA	Elongation factor G (EF-G)	0.285714	2	0	0	1	3	3	0.666667	2.33333
THC0290_2100		SusC/RagA family TonB-dependent receptor precursor, Omp121 family	3	1	2	0	0	1	0	1	0.333333
THC0290_2101		SusD/RagB family lipoprotein precursor	1.05128	17	15	9	10	17	12	13.6667	13
THC0290_2105		Protein of unknown function precursor	3	1	2	3	1	1	0	2	0.666667
THC0290_2110		Protein of unknown function precursor, putative S46 family serine protease	0.435897	5	5	7	10	12	17	5.66667	13
THC0290_2128	gcvP	Glycine dehydrogenase (decarboxylating)	0	0	0	0	0	2	1	0	1
THC0290_2145	porV	Por secretion system protein PorV precursor. O-deacylase of LPS lipid A	1.875	11	17	17	6	11	7	15	8
THC0290_2146	porU	Por secretion system protein PorU precursor. C-terminal signal peptidase	12.25	16	17	16	1	2	1	16.3333	1.33333
THC0290_2147	gldJ	Gliding motility lipoprotein precursor GldJ	23.6667	89	98	97	5	3	4	94.6667	4
THC0290_2154		Putative transporter precursor	1.4	2	3	2	0	2	3	2.33333	1.66667
THC0290_2156		Protein of unknown function precursor	1.22222	3	4	4	3	4	2	3.66667	3
THC0290_2157		Protein of unknown function	ABSENT	1	1	3	0	0	0	1.66667	0
THC0290_2158		Uncharacterized protein precursor. Probable phage protein.	54	18	20	16	0	0	1	18	0.333333
THC0290_2159		Protein of unknown function precursor	0.31746	6	7	7	16	24	23	6.66667	21
THC0290_2160		Putative ABC-type phosphate-transport system, binding lipoprotein precursor component	0.5	2	1	0	3	2	1	1	2
THC0290_2182		Hypothetical protein precursor	1.41667	7	5	5	0	6	6	5.66667	4
THC0290_2195		Probable lipoprotein precursor	1.17391	6	12	9	6	8	9	9	7.66667
THC0290_2201		Protein of unknown function precursor, putative adhesin	ABSENT	8	12	11	0	0	0	10.3333	0
THC0290_2217		Protein of unknown function precursor	1.35714	4	7	8	6	5	3	6.33333	4.66667
THC0290_2244		Protein of unknown function	3.33333	2	5	3	1	1	1	3.33333	1
THC0290_2260		Probable S41A family C-terminal processing peptidase precursor	1.47059	8	9	8	5	5	7	8.33333	5.66667
THC0290_2262		Thioredoxin family protein precursor	1.46154	4	8	7	4	5	4	6.33333	4.33333
THC0290_2263		Thioredoxin family protein	1.66667	6	5	9	4	3	5	6.66667	4
THC0290_2266	pepX1	Xaa-Pro dipeptidyl-peptidase precursor	0.578947	4	4	3	3	6	10	3.66667	6.33333
THC0290_2272	prc	Probable membrane associated S41A family C-terminal processing peptidase	0.5	1	0	0	0	2	0	0.333333	0.666667
THC0290_2291		Probable lipoprotein precursor	4	1	2	1	0	1	0	1.33333	0.333333
THC0290_2294	pop	Prolyl oligopeptidase family protein precursor	0	0	0	0	3	0	3	0	2
THC0290_2295	pepC	Bleomycin hydrolase	0.536585	5	5	12	9	17	15	7.33333	13.6667
THC0290_2301	pckA	Phosphoenolpyruvate carboxykinase (ATP)	0.333333	1	2	1	5	1	6	1.33333	4
THC0290_2310		Protein of unknown function precursor	1.25	1	2	2	0	2	2	1.66667	1.33333
THC0290_2314		Probable lipoprotein precursor	0.75	1	1	1	1	1	2	1	1.33333
THC0290_2322		Probable S8 subtilisin family serine endopeptidase precursor	1.25	6	4	5	3	5	4	5	4
THC0290_2323		Probable M1 family aminopeptidase precursor	0.818182	2	3	4	3	2	6	3	3.66667
THC0290_2336		Probable outer membrane protein precursor, OmpA family	0	0	0	0	2	8	5	0	5
THC0290_2337	porP	Protein of unknown function precursor PorP	0.5	0	0	1	0	2	0	0.333333	0.666667
THC0290_2338	claF	Protein of unknown function precursor, putative adhesin	2.45455	14	22	18	8	6	8	18	7.33333
THC0290_2348		Hypothetical protein precursor	0.27027	3	0	7	12	9	16	3.33333	12.3333
THC0290_2350		Probable lipoprotein precursor	2.6875	76	85	97	30	37	29	86	32
THC0290_2351		Probable lipoprotein precursor	0	0	0	0	1	0	2	0	1
THC0290_2380	atpA	ATP synthase alpha subunit	ABSENT	0	2	0	0	0	0	0.666667	0
THC0290_2385		RCC1 (Regulator of Chromosome Condensation) repeat domain protein precursor	ABSENT	3	1	3	0	0	0	2.33333	0

## Sheet: gldD_diff.abundance_secretome
Locus_tag	Gene	Description	WT/gldD ratio	WT.1	WT.2	WT.3	gldD.1	gldD.2	gldD.3	adj.pval	mean.WT	mean.gldD
THC0290_0237	fpp1	Psychrophilic metalloprotease Fpp1 precursor	ABSENT	15	18	19	0	0	0	3.41e-17	17.3333	0
THC0290_1494		Probable ribonuclease	ABSENT	15	12	14	0	0	0	2.47e-13	13.6667	0
THC0290_1520		Probable endonuclease precursor	ABSENT	12	12	8	0	0	0	1.23e-10	10.6667	0
THC0290_1527		Protein of unknown function precursor containing a C-terminal secretion signal. Putative adhesin	ABSENT	9	12	10	0	0	0	2.3e-10	10.3333	0
THC0290_2201		Protein of unknown function precursor, putative adhesin	ABSENT	8	12	11	0	0	0	2.3e-10	10.3333	0
THC0290_1797		Protein of unknown function precursor	ABSENT	8	10	9	0	0	0	3.57e-09	9	0
THC0290_1998		Protein of unknown function precursor	ABSENT	7	9	7	0	0	0	5.52e-08	7.66667	0
THC0290_0944		Probable S8 subtilisin family serine endopeptidase precursor	ABSENT	7	4	10	0	0	0	2.21e-07	7	0
THC0290_1048		Protein of unknown function precursor, putative adhesin	ABSENT	5	7	5	0	0	0	3.62e-06	5.66667	0
THC0290_0737		Protein of unknown function	ABSENT	3	3	6	0	0	0	0.000114652	4	0
THC0290_0121		Probable lipoprotein precursor	ABSENT	4	4	3	0	0	0	0.000227803	3.66667	0
THC0290_0908		Protein of unknown function	ABSENT	2	5	4	0	0	0	0.000227803	3.66667	0
THC0290_1054		Protein of unknown function precursor containing a C-terminal secretion signal	ABSENT	3	2	4	0	0	0	0.000890073	3	0
THC0290_1799		Protein of unknown function	ABSENT	2	3	3	0	0	0	0.0017795	2.66667	0
THC0290_2385		RCC1 (Regulator of Chromosome Condensation) repeat domain protein precursor	ABSENT	3	1	3	0	0	0	0.00358862	2.33333	0
THC0290_1643		Protein of unknown function	ABSENT	2	3	1	0	0	0	0.00691303	2	0
THC0290_0185		Probable cell surface protein (Leucine-rich repeat protein) precursor	ABSENT	0	2	2	0	0	0	3.92e-12	1.33333	0
THC0290_0183		Probable cell surface protein (Leucine-rich repeat protein) precursor	ABSENT	0	1	2	0	0	0	9.09e-11	1	0
THC0290_0171		Probable cell surface protein (Leucine-rich repeat protein) precursor	ABSENT	10	8	7	0	0	0	1.56e-18	8.33333	0
THC0290_0182		Probable cell surface protein (Leucine-rich repeat protein) precursor	ABSENT	0	1	2	0	0	0	3.92e-09	1	0
THC0290_2158		Uncharacterized protein precursor. Probable phage protein.	54	18	20	16	0	0	1	2.3e-15	18	0.333333
THC0290_0500		Probable S8 and S53 subtilisin family serine endopeptidase precursor	52.6667	48	54	56	1	1	1	1.91e-42	52.6667	1
THC0290_0743	gldN	Gliding motility protein precursor GldN	46.5	62	64	60	2	1	1	4.86e-49	62	1.33333
THC0290_0740	gldK	Gliding motility lipoprotein precursor GldK	43.5	54	64	56	1	2	1	1.19e-45	58	1.33333
THC0290_0339	porT	PorT protein	28	5	11	12	1	0	0	6.58e-08	9.33333	0.333333
THC0290_0174		Probable cell surface protein (Leucine-rich repeat protein) precursor	24	6	8	10	0	1	0	8.65e-19	8	0.333333
THC0290_2147	gldJ	Gliding motility lipoprotein precursor GldJ	23.6667	89	98	97	5	3	4	3.71e-67	94.6667	4
THC0290_0754		Protein of unknown function precursor, putative adhesin	18.25	23	25	25	2	1	1	2.85e-17	24.3333	1.33333
THC0290_1615		Protein of unknown function	18	23	27	22	1	1	2	5.02e-17	24	1.33333
THC0290_0291		Protein of unknown function precursor	18	7	5	6	0	1	0	4.58e-05	6	0.333333
THC0290_2029		Protein of unknown function precursor	17.5	11	11	13	0	1	1	8.15e-09	11.6667	0.666667
THC0290_0129		Putative outer membrane protein precursor	17	19	23	26	3	1	0	6.16e-16	22.6667	1.33333
THC0290_0091		Probable glycoside hydrolase precursor	14	10	8	10	0	1	1	6.83e-07	9.33333	0.666667
THC0290_2146	porU	Por secretion system protein PorU precursor. C-terminal signal peptidase	12.25	16	17	16	1	2	1	8.87e-11	16.3333	1.33333
THC0290_0931		Collagenase precursor	11.2857	22	33	24	2	1	4	2.61e-16	26.3333	2.33333
THC0290_1526		Protein of unknown function precursor	10	2	6	2	0	1	0	0.00622882	3.33333	0.333333
THC0290_1595		Protein of unknown function precursor, putative adhesin	9.75	15	12	12	2	2	0	3.18e-08	13	1.33333
THC0290_1616		Protein of unknown function precursor, putative adhesin	8.33333	16	18	16	2	3	1	1.27e-09	16.6667	2
THC0290_0175		Probable cell surface protein (Leucine-rich repeat protein)	7.75	7	13	11	2	1	1	2.37e-18	10.3333	1.33333
THC0290_0299		Probable M36 fungalysin family metalloprotease precursor	6.93478	101	103	115	11	14	21	6.21e-50	106.333	15.3333
THC0290_1047		Protein of unknown function precursor, putative adhesin	6.5	5	4	4	0	1	1	0.00498835	4.33333	0.666667
THC0290_0176		Probable cell surface protein (Leucine-rich repeat protein) precursor	6.4	9	13	10	4	1	0	2.24e-26	10.6667	1.66667
THC0290_0238	fpp2	Psychrophilic metalloprotease Fpp2 precursor	6.15152	49	88	66	16	5	12	8.36e-35	67.6667	11
THC0290_0186		Probable cell surface protein (Leucine-rich repeat protein) precursor	6	1	2	3	1	0	0	8.28e-14	2	0.333333
THC0290_0300		Probable M36 fungalysin family metalloprotease precursor	5.4	10	9	8	3	1	1	4.28e-31	9	1.66667
THC0290_0173		Probable cell surface protein (Leucine-rich repeat protein) precursor	5	6	4	10	2	1	1	6.77e-31	6.66667	1.33333
THC0290_0025	sprB	Putative adhesin precursor SprB (modular protein)	4.76667	41	52	50	10	9	11	2.56e-18	47.6667	10
THC0290_0222		Protein of unknown function precursor	4.6	6	8	9	1	1	3	0.000884016	7.66667	1.66667
THC0290_0177		Probable cell surface protein (Leucine-rich repeat protein) precursor	4.53846	17	17	25	6	3	4	2.83e-37	19.6667	4.33333
THC0290_0621		Protein of unknown function precursor, putative outer membrane protein	4.4	7	9	6	2	2	1	0.00144025	7.33333	1.66667
THC0290_0491	fcpB	Streptopain family cystein protease precursor	4.36842	24	26	33	7	6	6	2.03e-10	27.6667	6.33333
THC0290_0024	sprD	Putative cell surface protein precursor SprD	4.34783	33	25	42	6	9	8	2.83e-12	33.3333	7.66667
THC0290_0221		Protein of unknown function precursor	4.33333	8	9	9	3	2	1	0.000551201	8.66667	2
THC0290_0181		Probable cell surface protein (Leucine-rich repeat protein) precursor	3.83333	7	6	10	3	2	1	6.55e-27	7.66667	2
THC0290_1632		Probable lipoprotein precursor	3.65333	80	103	91	24	30	21	6.33e-27	91.3333	25
THC0290_0106		Protein of unknown function precursor	3.6	7	4	7	1	3	1	0.00891035	6	1.66667
THC0290_1812	hmuY	Putative heme binding lipoprotein precursor	3.59259	28	36	33	10	9	8	3.81e-10	32.3333	9
THC0290_1090		Probable M43 cytophagalysin family metalloprotease precursor	3.4375	18	19	18	4	8	4	5.61e-06	18.3333	5.33333
THC0290_0277		Protein of unknown function precursor, putative outer membrane protein	3.41667	14	12	15	3	5	4	0.000108312	13.6667	4
THC0290_0179		Probable cell surface protein (Leucine-rich repeat protein) precursor	3.4	11	12	11	5	2	3	8.38e-32	11.3333	3.33333
THC0290_0178		Probable cell surface protein (Leucine-rich repeat protein) precursor	3.4	11	10	13	8	1	1	1.26e-19	11.3333	3.33333
THC0290_0398		Protein of unknown function precursor	3.06667	27	29	36	9	8	13	3.18e-08	30.6667	10
THC0290_0172		Probable cell surface protein (Leucine-rich repeat protein) precursor	3	9	9	9	4	3	2	1.07e-27	9	3
THC0290_0614		Protein of unknown function precursor	2.92857	11	15	15	2	6	6	0.000459184	13.6667	4.66667
THC0290_1796		Probable lipoprotein precursor	2.85185	22	27	28	10	12	5	1.7e-06	25.6667	9
THC0290_1555		Protein of unknown function	2.8	9	10	9	0	8	2	0.00525427	9.33333	3.33333
THC0290_1805		Protein of unknown function	2.7027	58	69	73	23	27	24	4.84e-14	66.6667	24.6667
THC0290_2350		Probable lipoprotein precursor	2.6875	76	85	97	30	37	29	1.28e-17	86	32
THC0290_0128		Protein of unknown function precursor	2.5	9	10	11	3	6	3	0.00828575	10	4
THC0290_2338	claF	Protein of unknown function precursor, putative adhesin	2.45455	14	22	18	8	6	8	0.000451924	18	7.33333
THC0290_0695	fspA	Flavobacterial-specific protein antigen FspA precursor	2.44444	23	23	20	6	9	12	0.000104511	22	9
THC0290_1631		Probable cytochrome c peroxidase precursor	2.375	11	13	14	6	6	4	0.00448723	12.6667	5.33333
THC0290_1932		Protein of unknown function precursor containing a C-terminal secretion signal. Putative adhesin.	2.375	14	12	12	2	4	10	0.00448723	12.6667	5.33333
THC0290_1800		Protein of unknown function	2.36842	14	18	13	8	8	3	0.00197474	15	6.33333
THC0290_0047		Hypothetical lipoprotein precursor	2.36667	24	23	24	9	13	8	9.25e-05	23.6667	10
THC0290_1806	irpA	Iron-regulated protein A precursor	2.29412	30	44	43	19	21	11	7.63e-07	39	17
THC0290_0180		Probable cell surface protein (Leucine-rich repeat protein) precursor	2.25	4	6	8	5	2	1	1.42e-22	6	2.66667
THC0290_1011		Protein of unknown function precursor	2.24138	19	23	23	10	10	9	0.000403043	21.6667	9.66667
THC0290_1218		Protein of unknown function precursor	2	16	11	19	11	6	6	0.00891035	15.3333	7.66667
THC0290_0026	sprF	Putative cell surface protein precursor SprF	1.97143	16	26	27	13	12	10	0.00161114	23	11.6667
THC0290_1775		Probable lipoprotein precursor	1.96923	41	44	43	21	23	21	1.34e-05	42.6667	21.6667
THC0290_0762		Protein of unknown function	1.81609	42	61	55	31	35	21	1.37e-05	52.6667	29
THC0290_0170		Probable cell surface protein (Leucine-rich repeat protein) precursor	0.952381	6	7	7	11	5	5	3.61e-25	6.66667	7
THC0290_2110		Protein of unknown function precursor, putative S46 family serine protease	0.435897	5	5	7	10	12	17	0.00525427	5.66667	13
THC0290_0090	pepO	M13 family metallopeptidase PepO precursor	0.375	5	4	3	7	10	15	0.00410981	4	10.6667
THC0290_2159		Protein of unknown function precursor	0.31746	6	7	7	16	24	23	3.88e-06	6.66667	21
THC0290_1723		Protein of unknown function precursor	0.28	1	3	3	11	2	12	0.00209592	2.33333	8.33333
THC0290_1397		Peptidase, M16 family	0.276596	9	11	6	25	16	53	6.27e-10	8.66667	31.3333
THC0290_2348		Hypothetical protein precursor	0.27027	3	0	7	12	9	16	0.000121149	3.33333	12.3333
THC0290_1425	dnaK	Chaperone protein DnaK	0.217391	3	1	1	6	6	11	0.000884016	1.66667	7.66667
THC0290_1772		Protein of unknown function precursor	0.133333	1	0	1	5	0	10	0.00165207	0.666667	5
THC0290_2336		Probable outer membrane protein precursor, OmpA family	0	0	0	0	2	8	5	1.4e-05	0	5
THC0290_0827		Probable M1 family aminopeptidase precursor	0	0	0	0	3	0	6	0.000890073	0	3
THC0290_0409		Hypothetical lipoprotein precursor	0	0	0	0	2	4	1	0.00358862	0	2.33333
THC0290_2294	pop	Prolyl oligopeptidase family protein precursor	0	0	0	0	3	0	3	0.00691303	0	2

## Sheet: gldG_allproteins_secretome
Locus_tag	Gene	Description	WT/gldG ratio	WT.1	WT.2	WT.3	gldG.1	gldG.2	gldG.3	mean.WT	mean.gldG
THC0290_0002		Protein of unknown function precursor	0.5	2	2	3	10	2	2	2.33333	4.66667
THC0290_0021	remF	Gliding motility protein RemF precursor	0.296296	3	2	3	13	6	8	2.66667	9
THC0290_0022	remG	Gliding motility protein RemG precursor	0.555556	3	2	5	8	5	5	3.33333	6
THC0290_0023	sprC	Putative adhesin precursor SprC	1.42857	6	7	7	6	6	2	6.66667	4.66667
THC0290_0024	sprD	Putative cell surface protein precursor SprD	1.51515	33	25	42	25	18	23	33.3333	22
THC0290_0025	sprB	Putative adhesin precursor SprB (modular protein)	2.6	41	52	50	24	13	18	47.6667	18.3333
THC0290_0026	sprF	Putative cell surface protein precursor SprF	1.91667	16	26	27	16	7	13	23	12
THC0290_0027	pgk	Phosphoglycerate kinase	0.25	1	1	0	4	2	2	0.666667	2.66667
THC0290_0045		Protein of unknown function precursor	0.636364	2	3	2	6	2	3	2.33333	3.66667
THC0290_0047		Hypothetical lipoprotein precursor	1.26786	24	23	24	18	19	19	23.6667	18.6667
THC0290_0065		Putative carboxypeptidase	0	0	0	0	3	0	0	0	1
THC0290_0068		Flagellar motor/Chemotaxis (MotB)-related lipoprotein precursor	0.183673	4	2	3	24	13	12	3	16.3333
THC0290_0076		Tetratricopeptide repeat domain protein precursor	0.285714	1	1	0	5	1	1	0.666667	2.33333
THC0290_0078		Protein of unknown function precursor	0.3125	0	2	3	10	3	3	1.66667	5.33333
THC0290_0079		Protein of unknown function	0	0	0	0	4	1	1	0	2
THC0290_0080		Probable lipoprotein precursor	0.619048	3	5	5	9	6	6	4.33333	7
THC0290_0083		Protein of unknown function precursor	0	0	0	0	2	0	0	0	0.666667
THC0290_0086		Probable M1 family metalloprotease precursor	ABSENT	2	2	1	0	0	0	1.66667	0
THC0290_0090	pepO	M13 family metallopeptidase PepO precursor	0.166667	5	4	3	45	15	12	4	24
THC0290_0091		Probable glycoside hydrolase precursor	4	10	8	10	6	0	1	9.33333	2.33333
THC0290_0102		Protein of unknown function	0.494505	15	12	18	40	23	28	15	30.3333
THC0290_0103		Protein of unknown function precursor	1.12821	14	13	17	18	10	11	14.6667	13
THC0290_0104		Probable lipoprotein precursor	0	0	0	0	5	2	2	0	3
THC0290_0105		Protein of unknown function precursor	0.959184	15	16	16	22	12	15	15.6667	16.3333
THC0290_0106		Protein of unknown function precursor	0.818182	7	4	7	10	4	8	6	7.33333
THC0290_0113		Protein of unknown function precursor	0.541667	3	3	7	12	6	6	4.33333	8
THC0290_0118		Probable lipoprotein precursor	1.28571	45	49	50	55	27	30	48	37.3333
THC0290_0119	glmS	Glucosamine--fructose-6-phosphate aminotransferase [isomerizing]	0	0	0	0	2	0	0	0	0.666667
THC0290_0120		Probable TonB-dependent outer membrane receptor precursor	0.157895	1	2	0	10	4	5	1	6.33333
THC0290_0121		Probable lipoprotein precursor	0.846154	4	4	3	6	4	3	3.66667	4.33333
THC0290_0122	atpD	ATP synthase beta subunit	0.142857	0	1	0	2	1	4	0.333333	2.33333
THC0290_0128		Protein of unknown function precursor	3.33333	9	10	11	6	0	3	10	3
THC0290_0129		Putative outer membrane protein precursor	8.5	19	23	26	5	2	1	22.6667	2.66667
THC0290_0146		Probable outer membrane protein precursor, OmpA family	0.666667	3	3	2	7	3	2	2.66667	4
THC0290_0149		Probable alcohol dehydrogenase	0	0	0	0	4	1	0	0	1.66667
THC0290_0151		Probable TonB-dependent outer membrane receptor precursor	0.383178	11	17	13	47	29	31	13.6667	35.6667
THC0290_0153	rplY	50S ribosomal protein L25	0	0	0	0	2	1	2	0	1.66667
THC0290_0155		ArgE/DapE/Acy1 family protein	0	0	0	0	5	2	2	0	3
THC0290_0161		Outer membrane protein precursor, OmpA family P60	0.578947	14	16	14	28	22	26	14.6667	25.3333
THC0290_0170		Probable cell surface protein (Leucine-rich repeat protein) precursor	0.952381	6	7	7	11	5	5	6.66667	7
THC0290_0171		Probable cell surface protein (Leucine-rich repeat protein) precursor	ABSENT	10	8	7	0	0	0	8.33333	0
THC0290_0172		Probable cell surface protein (Leucine-rich repeat protein) precursor	3	9	9	9	4	3	2	9	3
THC0290_0173		Probable cell surface protein (Leucine-rich repeat protein) precursor	5	6	4	10	2	1	1	6.66667	1.33333
THC0290_0174		Probable cell surface protein (Leucine-rich repeat protein) precursor	24	6	8	10	0	1	0	8	0.333333
THC0290_0175		Probable cell surface protein (Leucine-rich repeat protein)	7.75	7	13	11	2	1	1	10.3333	1.33333
THC0290_0176		Probable cell surface protein (Leucine-rich repeat protein) precursor	6.4	9	13	10	4	1	0	10.6667	1.66667
THC0290_0177		Probable cell surface protein (Leucine-rich repeat protein) precursor	4.53846	17	17	25	6	3	4	19.6667	4.33333
THC0290_0178		Probable cell surface protein (Leucine-rich repeat protein) precursor	3.4	11	10	13	8	1	1	11.3333	3.33333
THC0290_0179		Probable cell surface protein (Leucine-rich repeat protein) precursor	3.4	11	12	11	5	2	3	11.3333	3.33333
THC0290_0180		Probable cell surface protein (Leucine-rich repeat protein) precursor	2.25	4	6	8	5	2	1	6	2.66667
THC0290_0181		Probable cell surface protein (Leucine-rich repeat protein) precursor	3.83333	7	6	10	3	2	1	7.66667	2
THC0290_0182		Probable cell surface protein (Leucine-rich repeat protein) precursor	ABSENT	0	1	2	0	0	0	1	0
THC0290_0183		Probable cell surface protein (Leucine-rich repeat protein) precursor	ABSENT	0	1	2	0	0	0	1	0
THC0290_0185		Probable cell surface protein (Leucine-rich repeat protein) precursor	ABSENT	0	2	2	0	0	0	1.33333	0
THC0290_0186		Probable cell surface protein (Leucine-rich repeat protein) precursor	6	1	2	3	1	0	0	2	0.333333
THC0290_0188		Protein of unknown function	0	0	0	0	2	1	0	0	1
THC0290_0195	ahcY	Adenosylhomocysteinase	0.176471	1	2	0	7	4	6	1	5.66667
THC0290_0207	fabF	3-oxoacyl-(acyl-carrier-protein) synthase II	0	0	0	0	2	3	1	0	2
THC0290_0221		Protein of unknown function precursor	2	8	9	9	7	2	4	8.66667	4.33333
THC0290_0222		Protein of unknown function precursor	2.875	6	8	9	5	2	1	7.66667	2.66667
THC0290_0223	ileS	Isoleucine--tRNA ligase	0	0	0	0	3	0	1	0	1.33333
THC0290_0237	fpp1	Psychrophilic metalloprotease Fpp1 precursor	ABSENT	15	18	19	0	0	0	17.3333	0
THC0290_0238	fpp2	Psychrophilic metalloprotease Fpp2 precursor	6.15152	49	88	66	16	5	12	67.6667	11
THC0290_0260		Protein of unknown function	0.25	0	1	0	3	1	0	0.333333	1.33333
THC0290_0276		Thioredoxin family protein	0.714286	2	1	2	4	1	2	1.66667	2.33333
THC0290_0277		Protein of unknown function precursor, putative outer membrane protein	0.953488	14	12	15	17	12	14	13.6667	14.3333
THC0290_0287	metK	Methionine adenosyltransferase	0	0	0	0	3	0	3	0	2
THC0290_0289		Protein of unknown function precursor, putative immunoreactive 84 kDa antigen	2.33333	2	4	1	2	0	1	2.33333	1
THC0290_0290	gdhA	Glutamate dehydrogenase (NADP+)	0.3	3	9	0	17	10	13	4	13.3333
THC0290_0291		Protein of unknown function precursor	2.57143	7	5	6	4	1	2	6	2.33333
THC0290_0293		Protein of unknown function precursor	0.555556	3	5	7	15	7	5	5	9
THC0290_0295		Probable cold shock protein	0	0	0	0	0	0	2	0	0.666667
THC0290_0299		Probable M36 fungalysin family metalloprotease precursor	2.77612	59	62	65	34	16	17	62	22.3333
THC0290_0300		Probable M36 fungalysin family metalloprotease precursor	5.4	10	9	8	3	1	1	9	1.66667
THC0290_0302		Probable penicillin-binding protein precursor	0.25	1	1	0	5	3	0	0.666667	2.66667
THC0290_0312	yggG	Putative secreted M48 family metalloprotease YggG precursor	0.162791	2	0	5	24	10	9	2.33333	14.3333
THC0290_0316		Hypothetical protein precursor	0	0	0	0	0	2	2	0	1.33333
THC0290_0332		Protein of unknown function precursor, putative adhesin	26	8	11	7	0	0	1	8.66667	0.333333
THC0290_0333		Protein of unknown function precursor	1.1875	6	8	5	6	5	5	6.33333	5.33333
THC0290_0336	fbaA	Fructose-bisphosphate aldolase	0.333333	0	1	2	4	2	3	1	3
THC0290_0339	porT	PorT protein	1.64706	5	11	12	9	6	2	9.33333	5.66667
THC0290_0346	etfA	Electron transfer flavoprotein, alpha subunit	0	0	0	0	1	1	2	0	1.33333
THC0290_0348	pdhB	Pyruvate dehydrogenase E1 component, beta subunit	0	0	0	0	1	2	1	0	1.33333
THC0290_0350	ppa	Inorganic diphosphatase	0	0	0	0	2	3	1	0	2
THC0290_0354	rpbA	Putative RNA-binding protein RbpA	0	0	0	0	3	1	4	0	2.66667
THC0290_0355		Probable lipoprotein precursor	2.1	7	7	7	2	4	4	7	3.33333
THC0290_0356	rpsP	30S ribosomal protein S16	0.153846	0	0	2	5	5	3	0.666667	4.33333
THC0290_0359	gcdH	Glutaryl-CoA dehydrogenase	0	0	0	0	4	2	2	0	2.66667
THC0290_0366		Cys/Met metabolism PLP-dependent enzyme	0	0	0	0	2	0	0	0	0.666667
THC0290_0368		Probable lipoprotein precursor	1.57143	4	3	4	3	3	1	3.66667	2.33333
THC0290_0373	pstS	ABC-type phosphate-transport system, binding protein precursor component PstS	0.947368	6	4	8	12	4	3	6	6.33333
THC0290_0383		Protein of unknown function precursor	0	0	0	0	2	0	0	0	0.666667
THC0290_0384	actA	Alternative complex III, protein A	0.2	1	0	0	2	0	3	0.333333	1.66667
THC0290_0385	actB	Alternative complex III, protein B precursor	0	0	0	0	0	1	2	0	1
THC0290_0392		Protein of unknown function precursor	0.25	0	1	1	5	2	1	0.666667	2.66667
THC0290_0394		Protein of unknown function precursor, putative S46 family serine protease	0.0666667	3	0	0	31	8	6	1	15
THC0290_0398		Protein of unknown function precursor	1.5082	27	29	36	31	19	11	30.6667	20.3333
THC0290_0404		Protein of unknown function	0.666667	2	2	2	7	1	1	2	3
THC0290_0409		Hypothetical lipoprotein precursor	0	0	0	0	6	4	0	0	3.33333
THC0290_0417	pruA	1-pyrroline-5-carboxylate dehydrogenase	0	0	0	0	6	4	8	0	6
THC0290_0419		Protein of unknown function precursor	0.444444	2	1	1	6	1	2	1.33333	3
THC0290_0428	cat2	4-hydroxybutyrate coenzyme A transferase	0	0	0	0	0	1	2	0	1
THC0290_0441		Probable secreted exopolyphosphatase precursor	0.272727	2	1	0	9	1	1	1	3.66667
THC0290_0455		Protein of unknown function	5	2	2	1	1	0	0	1.66667	0.333333
THC0290_0457	tsf	Elongation factor Ts (EF-Ts)	0.333333	0	1	2	4	3	2	1	3
THC0290_0458	rpsB	30S ribosomal protein S2	0	0	0	0	4	0	2	0	2
THC0290_0459	rpsI	30S ribosomal protein S9	0.285714	0	1	1	2	0	5	0.666667	2.33333
THC0290_0460	rplM	50S ribosomal protein L13	0.142857	0	1	0	2	2	3	0.333333	2.33333
THC0290_0490		Hypothetical lipoprotein precursor	1	5	8	9	9	8	5	7.33333	7.33333
THC0290_0491	fcpB	Streptopain family cystein protease precursor	3.95238	24	26	33	8	6	7	27.6667	7
THC0290_0500		Probable S8 and S53 subtilisin family serine endopeptidase precursor	10.5333	48	54	56	11	2	2	52.6667	5
THC0290_0503		Protein of unknown function precursor	9	2	4	3	1	0	0	3	0.333333
THC0290_0535		Protein of unknown function	0	0	0	0	2	0	0	0	0.666667
THC0290_0587		Probable M1 family aminopeptidase precursor	0.0909091	0	1	0	6	3	2	0.333333	3.66667
THC0290_0593	sprA	Putative adhesin precursor SprA	0.176471	1	1	1	9	2	6	1	5.66667
THC0290_0600		Probable outer membrane efflux protein precursor	0	0	0	0	5	1	1	0	2.33333
THC0290_0614		Protein of unknown function precursor	1.28125	11	15	15	15	7	10	13.6667	10.6667
THC0290_0617		Outer membrane protein precursor OmpH family P18	0.769231	20	22	18	33	26	19	20	26
THC0290_0618	skp	Outer membrane chaperone precursor Skp (OmpH)	0	0	0	0	4	1	0	0	1.66667
THC0290_0619	bamA	Outer membrane protein assembly complex precursor, BamA	0	0	0	0	10	5	5	0	6.66667
THC0290_0621		Protein of unknown function precursor, putative outer membrane protein	2.2	7	9	6	3	3	4	7.33333	3.33333
THC0290_0629	tig	Trigger factor (TF)	0.111111	0	1	0	5	2	2	0.333333	3
THC0290_0636		Probable lipoprotein precursor	1.11111	0	4	6	3	4	2	3.33333	3
THC0290_0640		Protein of unknown function precursor, putative sensor of anti-sigma and ECF sigma factor	0	0	0	0	2	1	0	0	1
THC0290_0641		Protein of unknown function precursor	0.153846	1	1	0	8	3	2	0.666667	4.33333
THC0290_0663		Protein of unknown function	0	0	0	0	2	0	1	0	1
THC0290_0668	pnp	Polyribonucleotide nucleotidyltransferase	0	0	0	0	4	1	1	0	2
THC0290_0669	rpsO	30S ribosomal protein S15	0	0	0	0	2	1	1	0	1.33333
THC0290_0695	fspA	Flavobacterial-specific protein antigen FspA precursor	1.06452	23	23	20	28	17	17	22	20.6667
THC0290_0699		Probable membrane-bound lytic murein transglycosylase precursor	0	0	0	0	5	1	1	0	2.33333
THC0290_0706	hupB	Histone-like bacterial DNA-binding protein HU-beta	0	0	0	0	1	3	2	0	2
THC0290_0713		Thioredoxin family protein precursor	0.4	1	1	0	2	2	1	0.666667	1.66667
THC0290_0728	groL	60 kDa chaperonin GroEL	0.0625	0	1	0	4	6	6	0.333333	5.33333
THC0290_0729	groS	10 kDa chaperonin GroES	0	0	0	0	2	2	1	0	1.66667
THC0290_0735	remH	Gliding motility protein RemH precursor	0.3	2	1	3	10	6	4	2	6.66667
THC0290_0736		Protein of unknown function precursor	0.948718	16	10	11	19	8	12	12.3333	13
THC0290_0737		Protein of unknown function	1.5	3	3	6	6	1	1	4	2.66667
THC0290_0740	gldK	Gliding motility lipoprotein precursor GldK	17.4	54	64	56	4	3	3	58	3.33333
THC0290_0742	gldM	Gliding motility transmembrane protein GldM	0	0	0	0	0	0	2	0	0.666667
THC0290_0743	gldN	Gliding motility protein precursor GldN	13.2857	62	64	60	12	1	1	62	4.66667
THC0290_0754		Protein of unknown function precursor, putative adhesin	5.61538	23	25	25	8	3	2	24.3333	4.33333
THC0290_0762		Protein of unknown function	1.29508	42	61	55	48	37	37	52.6667	40.6667
THC0290_0777		Protein of unknown function precursor	0	0	0	0	2	0	0	0	0.666667
THC0290_0785	pepD	Xaa-His dipeptidase	0	0	0	0	0	0	2	0	0.666667
THC0290_0788		Protein of unknown function precursor	0.142857	0	0	2	7	3	4	0.666667	4.66667
THC0290_0789		Glu/Leu/Phe/Val dehydrogenase family protein	0	0	0	0	2	2	0	0	1.33333
THC0290_0794	fhuA	Probable TonB-dependent outer membrane ferrichrome-iron receptor precursor FhuA	0.222222	1	2	1	8	5	5	1.33333	6
THC0290_0796		Probable outer membrane protein precursor, OmpA family	0.522727	7	8	8	17	14	13	7.66667	14.6667
THC0290_0814		Protein of unknown function precursor	0	0	0	0	6	0	0	0	2
THC0290_0819		LysM domain protein precursor	0	0	0	0	10	3	1	0	4.66667
THC0290_0820		Protein of unknown function	0	0	0	0	4	0	0	0	1.33333
THC0290_0825	ppiB	Probable peptidyl-prolyl cis-trans isomerase precursor PpiB	0.328358	6	5	11	43	13	11	7.33333	22.3333
THC0290_0827		Probable M1 family aminopeptidase precursor	0	0	0	0	7	2	2	0	3.66667
THC0290_0832	dcp2	Peptidyl-dipeptidase precursor Dcp2	0.238095	2	1	2	12	4	5	1.66667	7
THC0290_0836	icd	Isocitrate dehydrogenase (NADP+)	0.5	3	3	2	6	5	5	2.66667	5.33333
THC0290_0854		Protein of unknown function	0.564103	7	9	6	22	10	7	7.33333	13
THC0290_0858	rpsR	30S ribosomal protein S18	0	0	0	0	2	1	1	0	1.33333
THC0290_0866		Protein of unknown function	0	0	0	0	2	0	0	0	0.666667
THC0290_0868		Protein of unknown function precursor	0.5	1	1	1	4	1	1	1	2
THC0290_0871	bamD	Outer membrane assembly lipoprotein precursor BamD	0.5	1	1	0	2	1	1	0.666667	1.33333
THC0290_0872	dapA	Dihydrodipicolinate synthase	0	0	0	0	2	3	4	0	3
THC0290_0874		Putative 2 ,3 -cyclic phosphodiesterase	0.2	0	1	0	4	0	1	0.333333	1.66667
THC0290_0875		5'-nucleotidase precursor	0.222222	1	0	1	7	1	1	0.666667	3
THC0290_0878		Protein of unknown function precursor, putative adhesin	ABSENT	0	3	2	0	0	0	1.66667	0
THC0290_0885		Probable lipoprotein precursor	0	0	0	0	2	0	0	0	0.666667
THC0290_0908		Protein of unknown function	0.916667	2	5	4	5	4	3	3.66667	4
THC0290_0916	rpsA	30S ribosomal protein S1	0.0833333	0	1	0	4	3	5	0.333333	4
THC0290_0931		Collagenase precursor	4.64706	22	33	24	10	3	4	26.3333	5.66667
THC0290_0944		Probable S8 subtilisin family serine endopeptidase precursor	ABSENT	7	4	10	0	0	0	7	0
THC0290_0946	pafA	Alkaline phosphatase precursor	0.15	1	1	1	13	2	5	1	6.66667
THC0290_0947		Protein of unknown function precursor	1	1	1	1	2	1	0	1	1
THC0290_0958		Putative antirepressor	0	0	0	0	3	0	0	0	1
THC0290_0961		Protein of unknown function precursor	0	0	0	0	2	0	0	0	0.666667
THC0290_0967		Branched-chain amino acid aminotransferase/4-amino-4-deoxychorismate lyase family protein	0	0	0	0	2	1	1	0	1.33333
THC0290_0972	sodC	Superoxide dismutase [Cu-Zn]	1	2	1	4	3	2	2	2.33333	2.33333
THC0290_0973	lpdA1	Dihydrolipoyl dehydrogenase	0	0	0	0	3	1	2	0	2
THC0290_0975		Cys/Met metabolism PLP-dependent enzyme	0	0	0	0	2	0	0	0	0.666667
THC0290_0978	katG	Bi-functional catalase-peroxidase	0	0	0	0	1	2	2	0	1.66667
THC0290_0979		Probable peroxiredoxin	0.2	0	1	0	2	2	1	0.333333	1.66667
THC0290_0987	ggt	Gamma-glutamyltransferase	0.0666667	0	1	0	11	2	2	0.333333	5
THC0290_0990	mrsB1	Probable protein-methionine-S-oxide reductase MrsB1	0	0	0	0	2	1	1	0	1.33333
THC0290_0992		Putative M48 family metalloprotease	0.666667	1	1	2	4	1	1	1.33333	2
THC0290_0995	porQ	Protein of unknown function precursor PorQ	0.666667	3	2	3	5	4	3	2.66667	4
THC0290_1011		Protein of unknown function precursor	1.44444	19	23	23	19	14	12	21.6667	15
THC0290_1012	aspC2	Probable aspartate transaminase AspC2	0	0	0	0	2	1	1	0	1.33333
THC0290_1047		Protein of unknown function precursor, putative adhesin	13	5	4	4	1	0	0	4.33333	0.333333
THC0290_1048		Protein of unknown function precursor, putative adhesin	ABSENT	5	7	5	0	0	0	5.66667	0
THC0290_1054		Protein of unknown function precursor containing a C-terminal secretion signal	9	3	2	4	1	0	0	3	0.333333
THC0290_1055		Probable outer membrane protein precursor	0	0	0	0	8	4	4	0	5.33333
THC0290_1056		Protein of unknown function	0.489796	8	8	8	26	13	10	8	16.3333
THC0290_1069	gmd	GDP-mannose 4,6-dehydratase	0	0	0	0	3	2	2	0	2.33333
THC0290_1081	dapD	2,3,4,5-tetrahydropyridine-2,6-dicarboxylate N-succinyltransferas	0.5	1	1	0	2	1	1	0.666667	1.33333
THC0290_1090		Probable M43 cytophagalysin family metalloprotease precursor	2.61905	18	19	18	9	6	6	18.3333	7
THC0290_1096	gapA3	Glyceraldehyde-3-phosphate dehydrogenase (phosphorylating)	0	0	0	0	1	2	1	0	1.33333
THC0290_1098		Hypothetical protein precursor	0.0588235	0	0	1	12	3	2	0.333333	5.66667
THC0290_1102		Probable lipoprotein precursor	0.583333	2	3	2	6	2	4	2.33333	4
THC0290_1103	fumC	Fumarate hydratase class II	0	0	0	0	3	1	2	0	2
THC0290_1105		Probable TonB-dependent outer membrane receptor precursor	0	0	0	0	9	5	3	0	5.66667
THC0290_1218		Protein of unknown function precursor	0.938776	16	11	19	21	16	12	15.3333	16.3333
THC0290_1219		Peptidase, M48 family	0	0	0	0	3	0	0	0	1
THC0290_1227	sucC	Succinyl-CoA synthetase, beta subunit	0.111111	1	1	0	8	6	4	0.666667	6
THC0290_1229		Probable M61 family peptidase precursor	0.222222	1	0	1	5	1	3	0.666667	3
THC0290_1246		Thiol:disulfide interchange lipoprotein precursor, N-terminal region	0.5	1	1	1	3	2	1	1	2
THC0290_1283		3-oxoacyl-[acyl-carrier-protein] reductase	0	0	0	0	2	1	3	0	2
THC0290_1292	sucD	Succinyl-CoA synthetase, alpha subunit	0.2	1	1	0	3	4	3	0.666667	3.33333
THC0290_1324		Probable M1 family metalloprotease precursor	0.15	1	1	1	13	3	4	1	6.66667
THC0290_1326	ybcL	Probable phospholipid-binding protein precursor YbcL	0.7	3	2	2	3	4	3	2.33333	3.33333
THC0290_1331		Protein of unknown function precursor	0.142857	1	0	1	8	2	4	0.666667	4.66667
THC0290_1342		Protein of unknown function precursor	0	0	0	0	3	0	0	0	1
THC0290_1361	pheT	Phenylalanine--tRNA ligase beta subunit	0	0	0	0	2	0	0	0	0.666667
THC0290_1393	thrS	Threonine--tRNA ligase	0	0	0	0	2	0	0	0	0.666667
THC0290_1397		Peptidase, M16 family	0.222222	9	11	6	64	24	29	8.66667	39
THC0290_1402		Probable S41 family peptidase precursor	0	0	0	0	2	0	0	0	0.666667
THC0290_1425	dnaK	Chaperone protein DnaK	0.119048	3	1	1	17	12	13	1.66667	14
THC0290_1426		Protein of unknown function precursor	0.263158	2	1	2	8	5	6	1.66667	6.33333
THC0290_1446		Protein of unknown function	0	0	0	0	2	0	0	0	0.666667
THC0290_1448		Probable acetyl-CoA acetyltransferase	0	0	0	0	2	3	3	0	2.66667
THC0290_1454		ThiJ/PfpI family protein	0.533333	2	3	3	10	2	3	2.66667	5
THC0290_1460		Glycoside hydrolase precursor family 3, putative beta-N-acetylglucosaminidase	0	0	0	0	2	1	0	0	1
THC0290_1466		Probable N-acetylmuramoyl-L-alanine amidase precursor	0.235294	2	1	1	10	5	2	1.33333	5.66667
THC0290_1469		Protein of unknown function precursor	0.115942	3	1	4	45	12	12	2.66667	23
THC0290_1482		Protein of unknown function	0.2	0	1	1	4	3	3	0.666667	3.33333
THC0290_1484		Protein of unknown function precursor	0.5	0	1	1	1	1	2	0.666667	1.33333
THC0290_1494		Probable ribonuclease	10.25	15	12	14	4	0	0	13.6667	1.33333
THC0290_1496		Putative pyruvate/branched-chain alpha-keto acid dehydrogenase (E1) component, alpha and beta subunits	0	0	0	0	1	2	0	0	1
THC0290_1503		Probable lipoprotein precursor	0.8	1	1	2	2	1	2	1.33333	1.66667
THC0290_1508	lpdA2	Dihydrolipoyl dehydrogenase	0	0	0	0	4	3	3	0	3.33333
THC0290_1514		Probable peroxiredoxin	0	0	0	0	3	1	0	0	1.33333
THC0290_1520		Probable endonuclease precursor	32	12	12	8	1	0	0	10.6667	0.333333
THC0290_1524		Probable lipoprotein precursor	1	4	5	5	6	3	5	4.66667	4.66667
THC0290_1525		Probable TonB-dependent outer membrane receptor precursor	0	0	0	0	12	4	4	0	6.66667
THC0290_1526		Protein of unknown function precursor	3.33333	2	6	2	1	1	1	3.33333	1
THC0290_1527		Protein of unknown function precursor containing a C-terminal secretion signal. Putative adhesin	5.16667	9	12	10	3	2	1	10.3333	2
THC0290_1532	tktC	Transketolase, C-terminal subunit	0	0	0	0	0	1	2	0	1
THC0290_1534	glyA	Glycine hydroxymethyltransferase	0	0	0	0	3	2	2	0	2.33333
THC0290_1537		Protein of unknown function precursor	0.183673	4	3	2	21	12	16	3	16.3333
THC0290_1538		Probable lipoprotein precursor	0.416667	1	3	1	3	4	5	1.66667	4
THC0290_1555		Protein of unknown function	1.16667	9	10	9	11	6	7	9.33333	8
THC0290_1558		Protein of unknown function	0.666667	7	8	9	19	8	9	8	12
THC0290_1561	ddl	D-alanine--D-alanine ligase	0	0	0	0	2	1	1	0	1.33333
THC0290_1564		Probable M28 family aminopeptidase precursor	1.44444	4	5	4	4	2	3	4.33333	3
THC0290_1581	mrsA	Protein-methionine-S-oxide reductase MsrA	0	0	0	0	2	0	1	0	1
THC0290_1595		Protein of unknown function precursor, putative adhesin	4.33333	15	12	12	5	3	1	13	3
THC0290_1596	trxB1	Thioredoxin-disulfide reductase	0	0	0	0	2	0	0	0	0.666667
THC0290_1615		Protein of unknown function	10.2857	23	27	22	5	1	1	24	2.33333
THC0290_1616		Protein of unknown function precursor, putative adhesin	5.55556	16	18	16	2	3	4	16.6667	3
THC0290_1630		Protein of unknown function precursor	0.818182	2	4	3	6	3	2	3	3.66667
THC0290_1631		Probable cytochrome c peroxidase precursor	1.72727	11	13	14	7	7	8	12.6667	7.33333
THC0290_1632		Probable lipoprotein precursor	2.1746	80	103	91	46	36	44	91.3333	42
THC0290_1643		Protein of unknown function	ABSENT	2	3	1	0	0	0	2	0
THC0290_1650		Hypothetical protein precursor	0	0	0	0	4	1	0	0	1.66667
THC0290_1652	yfbK	Probable outer membrane protein precursor YfbK	0	0	0	0	2	0	1	0	1
THC0290_1656		Probable outer membrane protein, OmpA family	0	0	0	0	3	0	0	0	1
THC0290_1668	vdh	Valine dehydrogenase	0.5	2	4	3	7	5	6	3	6
THC0290_1673	mdh	Malate dehydrogenase	0.2	0	0	1	2	2	1	0.333333	1.66667
THC0290_1677	asd	Aspartate-semialdehyde dehydrogenase	0	0	0	0	1	1	2	0	1.33333
THC0290_1680		Probable TonB-dependent outer membrane receptor precursor	0	0	0	0	3	1	1	0	1.66667
THC0290_1681		TPR-domain containing protein	0	0	0	0	6	1	4	0	3.66667
THC0290_1686		Nitroreductase	0.153846	0	1	1	5	4	4	0.666667	4.33333
THC0290_1687	yceI	Protein of unknown function YceI precursor	0.5	11	11	11	24	19	23	11	22
THC0290_1696		Probable outer membrane efflux protein precursor	0	0	0	0	3	0	0	0	1
THC0290_1700		Protein of unknown function precursor	0.69697	4	10	9	13	10	10	7.66667	11
THC0290_1718	rpsT	30S ribosomal protein S20	0	0	0	0	2	1	1	0	1.33333
THC0290_1720		Hypothetical lipoprotein precursor	0.333333	1	1	0	3	1	2	0.666667	2
THC0290_1721		Protein of unknown function precursor	0.275862	2	4	2	10	7	12	2.66667	9.66667
THC0290_1723		Protein of unknown function precursor	1.75	1	3	3	2	1	1	2.33333	1.33333
THC0290_1728	ndk	Nucleoside-diphosphate kinase	0.153846	1	0	1	7	3	3	0.666667	4.33333
THC0290_1736		Probable penicillin-binding protein precursor	1.85714	4	5	4	2	3	2	4.33333	2.33333
THC0290_1737	bsaA	Glutathione peroxidase BsaA	0.346154	3	3	3	14	5	7	3	8.66667
THC0290_1750	tlpA	Putative thiol:disulfide oxidoreductase TlpA	1.04545	7	8	8	13	4	5	7.66667	7.33333
THC0290_1757		Probable secreted exopolyphosphatase precursor	0.232558	4	2	4	24	15	4	3.33333	14.3333
THC0290_1761		Probable lipoprotein precursor	0.756757	8	12	8	14	12	11	9.33333	12.3333
THC0290_1772		Protein of unknown function precursor	0.4	1	0	1	3	1	1	0.666667	1.66667
THC0290_1775		Probable lipoprotein precursor	1.37634	41	44	43	29	32	32	42.6667	31
THC0290_1795		Probable lipoprotein precursor	1.17647	5	8	7	6	5	6	6.66667	5.66667
THC0290_1796		Probable lipoprotein precursor	0.939024	22	27	28	33	22	27	25.6667	27.3333
THC0290_1797		Protein of unknown function precursor	3	8	10	9	7	1	1	9	3
THC0290_1798		Protein of unknown function containing ankyrin repeat signature	0	0	0	0	3	0	0	0	1
THC0290_1799		Protein of unknown function	1.14286	2	3	3	4	1	2	2.66667	2.33333
THC0290_1800		Protein of unknown function	1.09756	14	18	13	16	15	10	15	13.6667
THC0290_1804		Thioredoxin family protein	0	0	0	0	0	2	0	0	0.666667
THC0290_1805		Protein of unknown function	1.3986	58	69	73	53	46	44	66.6667	47.6667
THC0290_1806	irpA	Iron-regulated protein A precursor	1.20619	30	44	43	41	27	29	39	32.3333
THC0290_1812	hmuY	Putative heme binding lipoprotein precursor	1.18293	28	36	33	27	25	30	32.3333	27.3333
THC0290_1814		Probable TonB-dependent outer membrane receptor precursor	0	0	0	0	5	0	3	0	2.66667
THC0290_1815		Protein of unknown function precursor	0.45098	7	7	9	32	8	11	7.66667	17
THC0290_1819		Probable TonB-dependent outer membrane receptor precursor	0.166667	0	1	0	4	2	0	0.333333	2
THC0290_1820	fabH2	3-oxoacyl-[acyl-carrier-protein] synthase III protein FabH2	0	0	0	0	2	0	0	0	0.666667
THC0290_1826	yiaD	Probable lipoprotein YiaD precursor	0.631579	2	5	5	8	7	4	4	6.33333
THC0290_1827		Probable lipoprotein precursor	0.571429	2	3	3	4	6	4	2.66667	4.66667
THC0290_1829		Probable TonB-dependent outer membrane receptor precursor	0	0	0	0	3	0	0	0	1
THC0290_1839	purC	Phosphoribosylaminoimidazolesuccinocarboxamide synthase	0	0	0	0	3	3	1	0	2.33333
THC0290_1850	dnaN	DNA polymerase III, beta subunit	0	0	0	0	2	0	1	0	1
THC0290_1874	pepX2	Xaa-Pro dipeptidyl-peptidase precursor	0.138889	3	2	0	27	6	3	1.66667	12
THC0290_1875		Protein of unknown function precursor	0.125	0	0	1	6	1	1	0.333333	2.66667
THC0290_1903		Probable TonB-dependent outer membrane receptor precursor	0	0	0	0	2	2	1	0	1.66667
THC0290_1904		Probable secreted M23/M37 family peptidase precursor	0.133333	0	1	1	9	4	2	0.666667	5
THC0290_1925	acnA	Aconitate hydratase	0.277778	1	3	1	7	6	5	1.66667	6
THC0290_1928	surA	Peptidyl-prolyl cis-trans isomerase precursor	0.458333	2	4	5	9	7	8	3.66667	8
THC0290_1929		Probable peptidyl-prolyl cis-trans isomerase precursor	0.291667	6	5	3	30	10	8	4.66667	16
THC0290_1930		Probable outer membrane protein precursor, OmpA family	0.0555556	0	0	1	13	3	2	0.333333	6
THC0290_1932		Protein of unknown function precursor containing a C-terminal secretion signal. Putative adhesin.	2.88889	10	8	8	3	2	4	8.66667	3
THC0290_1938	rplL	50S ribosomal protein L7/L12	0.25	0	2	1	4	5	3	1	4
THC0290_1939	rplJ	50S ribosomal protein L10	0	0	0	0	2	1	0	0	1
THC0290_1940	rplA	50S ribosomal protein L1	0	0	0	0	4	3	4	0	3.66667
THC0290_1941	rplK	50S ribosomal protein L11	0	0	0	0	2	4	1	0	2.33333
THC0290_1944	tuf	Elongation factor Tu (EF-Tu)	0.652174	3	8	4	9	5	9	5	7.66667
THC0290_1948		Acyl-CoA dehydrogenase family protein	0	0	0	0	2	0	1	0	1
THC0290_1955		SusD/RagB family lipoprotein precursor	1.32727	20	26	27	23	17	15	24.3333	18.3333
THC0290_1956		SusC/RagA family TonB-dependent receptor precursor, Omp121 family	0.44586	23	32	15	64	46	47	23.3333	52.3333
THC0290_1960		Hypothetical protein precursor	1.20833	11	7	11	12	7	5	9.66667	8
THC0290_1961	hemL	Glutamate-1-semialdehyde aminotransferase	0	0	0	0	3	2	1	0	2
THC0290_1973	degP/Q	Protease DegP/Q precursor	0.571429	4	4	4	8	7	6	4	7
THC0290_1974	gapA2	Glyceraldehyde-3-phosphate dehydrogenase (phosphorylating)	0	0	0	0	1	3	2	0	2
THC0290_1998		Protein of unknown function precursor	3.83333	7	9	7	4	2	0	7.66667	2
THC0290_2001		Probable peptidase	0	0	0	0	2	0	0	0	0.666667
THC0290_2029		Protein of unknown function precursor	2.5	11	11	13	6	2	6	11.6667	4.66667
THC0290_2030		Hypothetical lipoprotein precursor	0.833333	1	2	2	2	3	1	1.66667	2
THC0290_2048	capD	UDP-glucose 4-epimerase	0	0	0	0	2	0	0	0	0.666667
THC0290_2064	gltA	Citrate (Si)-synthase	0	0	0	0	3	1	1	0	1.66667
THC0290_2065	eno	Phosphopyruvate hydratase	0	0	0	0	1	2	0	0	1
THC0290_2067	rplQ	50S ribosomal protein L17	0	0	0	0	2	1	1	0	1.33333
THC0290_2068	rpoA	DNA-directed RNA polymerase alpha subunit RpoA	0.333333	0	1	0	2	1	0	0.333333	1
THC0290_2071	rpsM	30S ribosomal protein S13	0	0	0	0	2	0	1	0	1
THC0290_2075	rplO	50S ribosomal protein L15	0	0	0	0	3	2	4	0	3
THC0290_2077	rpsE	30S ribosomal protein S5	0.2	0	1	1	4	2	4	0.666667	3.33333
THC0290_2078	rplR	50S ribosomal protein L18	2	0	2	0	0	0	1	0.666667	0.333333
THC0290_2079	rplF	50S ribosomal protein L6	0	0	0	0	2	3	1	0	2
THC0290_2080	rpsH	30S ribosomal protein S8	0.1	0	1	0	3	5	2	0.333333	3.33333
THC0290_2082	rplE	50S ribosomal protein L5	0	0	0	0	5	3	5	0	4.33333
THC0290_2083	rplX	50S ribosomal protein L24	0.25	1	1	1	4	4	4	1	4
THC0290_2084	rplN	50S ribosomal protein L14	0	0	0	0	2	1	3	0	2
THC0290_2085	rpsQ	30S ribosomal protein S17	0.181818	0	2	0	5	4	2	0.666667	3.66667
THC0290_2088	rpsC	30S ribosomal protein S3	0	0	0	0	1	2	1	0	1.33333
THC0290_2089	rplV	50S ribosomal protein L22	0	0	0	0	2	0	1	0	1
THC0290_2090	rpsS	30S ribosomal protein S19	0.25	0	1	0	3	1	0	0.333333	1.33333
THC0290_2091	rplB	50S ribosomal protein L2	0	0	0	0	2	2	5	0	3
THC0290_2092	rplW	50S ribosomal protein L23	0.555556	1	2	2	3	3	3	1.66667	3
THC0290_2093	rplD	50S ribosomal protein L4	0	0	0	0	2	1	2	0	1.66667
THC0290_2094	rplC	50S ribosomal protein L3	0	0	0	0	2	3	4	0	3
THC0290_2095	rpsJ	30S ribosomal protein S10	0.375	1	1	1	2	2	4	1	2.66667
THC0290_2096	fusA	Elongation factor G (EF-G)	0.142857	2	0	0	5	5	4	0.666667	4.66667
THC0290_2097	rpsG	30S ribosomal protein S7	0	0	0	0	2	1	1	0	1.33333
THC0290_2100		SusC/RagA family TonB-dependent receptor precursor, Omp121 family	0.2	1	2	0	6	3	6	1	5
THC0290_2101		SusD/RagB family lipoprotein precursor	0.773585	17	15	9	20	17	16	13.6667	17.6667
THC0290_2105		Protein of unknown function precursor	0.4	1	2	3	8	3	4	2	5
THC0290_2110		Protein of unknown function precursor, putative S46 family serine protease	0.173469	5	5	7	54	25	19	5.66667	32.6667
THC0290_2128	gcvP	Glycine dehydrogenase (decarboxylating)	0	0	0	0	4	3	5	0	4
THC0290_2145	porV	Por secretion system protein PorV precursor. O-deacylase of LPS lipid A	0.9	11	17	17	26	11	13	15	16.6667
THC0290_2146	porU	Por secretion system protein PorU precursor. C-terminal signal peptidase	3.0625	16	17	16	8	2	6	16.3333	5.33333
THC0290_2147	gldJ	Gliding motility lipoprotein precursor GldJ	40.5714	89	98	97	4	1	2	94.6667	2.33333
THC0290_2151		Protein of unknown function	0.25	1	1	1	9	3	0	1	4
THC0290_2154		Putative transporter precursor	0.5	2	3	2	7	5	2	2.33333	4.66667
THC0290_2156		Protein of unknown function precursor	0.6875	3	4	4	8	4	4	3.66667	5.33333
THC0290_2157		Protein of unknown function	2.5	1	1	3	1	1	0	1.66667	0.666667
THC0290_2158		Uncharacterized protein precursor. Probable phage protein.	6	18	20	16	8	0	1	18	3
THC0290_2159		Protein of unknown function precursor	0.194175	6	7	7	57	20	26	6.66667	34.3333
THC0290_2160		Putative ABC-type phosphate-transport system, binding lipoprotein precursor component	0.375	2	1	0	4	2	2	1	2.66667
THC0290_2173	rplU	50S ribosomal protein L21	0	0	0	0	2	1	1	0	1.33333
THC0290_2182		Hypothetical protein precursor	0.283333	7	5	5	32	14	14	5.66667	20
THC0290_2193		Protein of unknown function precursor	0	0	0	0	5	2	1	0	2.66667
THC0290_2194		Probable TonB-dependent outer membrane receptor precursor	0.0666667	0	1	0	8	2	5	0.333333	5
THC0290_2195		Probable lipoprotein precursor	1.35	6	12	9	10	6	4	9	6.66667
THC0290_2201		Protein of unknown function precursor, putative adhesin	15.5	8	12	11	2	0	0	10.3333	0.666667
THC0290_2207	asnS	Asparagine--tRNA ligase	0.2	1	1	0	4	3	3	0.666667	3.33333
THC0290_2215		Protein of unknown function	0	0	0	0	4	0	1	0	1.66667
THC0290_2217		Protein of unknown function precursor	0.76	4	7	8	7	9	9	6.33333	8.33333
THC0290_2218		Protein of unknown function	0	0	0	0	0	2	1	0	1
THC0290_2219		Protein of unknown function precursor	0	0	0	0	3	1	0	0	1.33333
THC0290_2244		Protein of unknown function	0.47619	2	5	3	13	6	2	3.33333	7
THC0290_2252	pcd	Piperideine-6-carboxylate dehydrogenase	0	0	0	0	3	4	4	0	3.66667
THC0290_2260		Probable S41A family C-terminal processing peptidase precursor	0.641026	8	9	8	21	10	8	8.33333	13
THC0290_2262		Thioredoxin family protein precursor	0.863636	4	8	7	17	3	2	6.33333	7.33333
THC0290_2263		Thioredoxin family protein	1.11111	6	5	9	7	4	7	6.66667	6
THC0290_2266	pepX1	Xaa-Pro dipeptidyl-peptidase precursor	0.177419	4	4	3	39	12	11	3.66667	20.6667
THC0290_2272	prc	Probable membrane associated S41A family C-terminal processing peptidase	0.111111	1	0	0	6	2	1	0.333333	3
THC0290_2279		Probable membrane-associated esterase	0.222222	1	0	1	6	1	2	0.666667	3
THC0290_2282		Hypothetical protein	0.4	0	1	1	2	1	2	0.666667	1.66667
THC0290_2287		Hypothetical protein precursor	0	0	0	0	3	1	1	0	1.66667
THC0290_2288		Probable membrane-associated phospholipid phosphatase	0	0	0	0	2	1	1	0	1.33333
THC0290_2291		Probable lipoprotein precursor	1	1	2	1	2	1	1	1.33333	1.33333
THC0290_2292	greA	Transcription elongation factor GreA	0	0	0	0	2	2	1	0	1.66667
THC0290_2294	pop	Prolyl oligopeptidase family protein precursor	0	0	0	0	12	6	2	0	6.66667
THC0290_2295	pepC	Bleomycin hydrolase	0.354839	5	5	12	27	15	20	7.33333	20.6667
THC0290_2299		Probable saccharopine dehydrogenase	0	0	0	0	2	0	0	0	0.666667
THC0290_2301	pckA	Phosphoenolpyruvate carboxykinase (ATP)	0.266667	1	2	1	5	5	5	1.33333	5
THC0290_2305	fabH3	3-oxoacyl-[acyl-carrier-protein] synthase III protein FabH3	0	0	0	0	2	1	1	0	1.33333
THC0290_2310		Protein of unknown function precursor	0.217391	1	2	2	12	5	6	1.66667	7.66667
THC0290_2314		Probable lipoprotein precursor	0.230769	1	1	1	6	2	5	1	4.33333
THC0290_2322		Probable S8 subtilisin family serine endopeptidase precursor	0.5	6	4	5	14	8	8	5	10
THC0290_2323		Probable M1 family aminopeptidase precursor	0.36	2	3	4	17	3	5	3	8.33333
THC0290_2328		Probable outer membrane efflux protein precursor	0.111111	0	1	0	4	2	3	0.333333	3
THC0290_2333	sucA	Oxoglutarate dehydrogenase (succinyl-transferring)	0	0	0	0	2	1	1	0	1.33333
THC0290_2334	sucB	Dihydrolipoyllysine-residue succinyltransferase component of 2-oxoglutarate dehydrogenase complex	0	0	0	0	2	1	1	0	1.33333
THC0290_2336		Probable outer membrane protein precursor, OmpA family	0	0	0	0	28	8	6	0	14
THC0290_2337	porP	Protein of unknown function precursor PorP	0.125	0	0	1	6	1	1	0.333333	2.66667
THC0290_2338	claF	Protein of unknown function precursor, putative adhesin	1.5	14	22	18	16	10	10	18	12
THC0290_2348		Hypothetical protein precursor	0.322581	3	0	7	14	9	8	3.33333	10.3333
THC0290_2350		Probable lipoprotein precursor	1.74324	76	85	97	58	42	48	86	49.3333
THC0290_2351		Probable lipoprotein precursor	0	0	0	0	3	0	0	0	1
THC0290_2358		Protein of unknown function precursor, putative outer membrane protein	0.0769231	0	0	1	4	5	4	0.333333	4.33333
THC0290_2366		Probable lipoprotein precursor	0.333333	0	0	1	2	1	0	0.333333	1
THC0290_2367		Protein of unknown function precursor	0.142857	1	0	0	4	2	1	0.333333	2.33333
THC0290_2380	atpA	ATP synthase alpha subunit	0.4	0	2	0	3	2	0	0.666667	1.66667
THC0290_2385		RCC1 (Regulator of Chromosome Condensation) repeat domain protein precursor	ABSENT	3	1	3	0	0	0	2.33333	0
THC0290_2389	sprE	SprE lipoprotein precursor	0.142857	0	0	1	4	2	1	0.333333	2.33333
THC0290_2401	rmlC	dTDP-4-dehydrorhamnose 3,5-epimerase	0	0	0	0	1	0	2	0	1
THC0290_2403		Protein of unknown function	0	0	0	0	2	0	0	0	0.666667

## Sheet: gldG_diff.abundance_secretome
Locus_tag	Gene	Description	WT/gldG ratio	WT.1	WT.2	WT.3	gldG.1	gldG.2	gldG.3	adj.pval	mean.WT	mean.gldG
THC0290_0237	fpp1	Psychrophilic metalloprotease Fpp1 precursor	ABSENT	15	18	19	0	0	0	1.5e-16	17.3333	0
THC0290_0944		Probable S8 subtilisin family serine endopeptidase precursor	ABSENT	7	4	10	0	0	0	3.81e-07	7	0
THC0290_1048		Protein of unknown function precursor, putative adhesin	ABSENT	5	7	5	0	0	0	5.57e-06	5.66667	0
THC0290_2385		RCC1 (Regulator of Chromosome Condensation) repeat domain protein precursor	ABSENT	3	1	3	0	0	0	0.00381975	2.33333	0
THC0290_1643		Protein of unknown function	ABSENT	2	3	1	0	0	0	0.00661727	2	0
THC0290_0171		Probable cell surface protein (Leucine-rich repeat protein) precursor	ABSENT	10	8	7	0	0	0	1.86e-12	8.33333	0
THC0290_0185		Probable cell surface protein (Leucine-rich repeat protein) precursor	ABSENT	0	2	2	0	0	0	2.09e-05	1.33333	0
THC0290_0182		Probable cell surface protein (Leucine-rich repeat protein) precursor	ABSENT	0	1	2	0	0	0	7.43e-05	1	0
THC0290_0183		Probable cell surface protein (Leucine-rich repeat protein) precursor	ABSENT	0	1	2	0	0	0	0.000132767	1	0
THC0290_2147	gldJ	Gliding motility lipoprotein precursor GldJ	40.5714	89	98	97	4	1	2	6.31e-73	94.6667	2.33333
THC0290_1520		Probable endonuclease precursor	32	12	12	8	1	0	0	9.82e-09	10.6667	0.333333
THC0290_0174		Probable cell surface protein (Leucine-rich repeat protein) precursor	24	6	8	10	0	1	0	2.52e-13	8	0.333333
THC0290_0740	gldK	Gliding motility lipoprotein precursor GldK	17.4	54	64	56	4	3	3	2.42e-38	58	3.33333
THC0290_2201		Protein of unknown function precursor, putative adhesin	15.5	8	12	11	2	0	0	1.96e-07	10.3333	0.666667
THC0290_0743	gldN	Gliding motility protein precursor GldN	13.2857	62	64	60	12	1	1	3.57e-38	62	4.66667
THC0290_1047		Protein of unknown function precursor, putative adhesin	13	5	4	4	1	0	0	0.00126591	4.33333	0.333333
THC0290_0500		Probable S8 and S53 subtilisin family serine endopeptidase precursor	10.5333	48	54	56	11	2	2	4.3e-30	52.6667	5
THC0290_1615		Protein of unknown function	10.2857	23	27	22	5	1	1	4.82e-14	24	2.33333
THC0290_1494		Probable ribonuclease	10.25	15	12	14	4	0	0	1.91e-08	13.6667	1.33333
THC0290_0129		Putative outer membrane protein precursor	8.5	19	23	26	5	2	1	1.93e-12	22.6667	2.66667
THC0290_0175		Probable cell surface protein (Leucine-rich repeat protein)	7.75	7	13	11	2	1	1	4.41e-09	10.3333	1.33333
THC0290_0238	fpp2	Psychrophilic metalloprotease Fpp2 precursor	6.15152	49	88	66	16	5	12	4.11e-30	67.6667	11
THC0290_2158		Uncharacterized protein precursor. Probable phage protein.	6	18	20	16	8	0	1	1.7e-08	18	3
THC0290_0186		Probable cell surface protein (Leucine-rich repeat protein) precursor	6	1	2	3	1	0	0	2.16e-07	2	0.333333
THC0290_0754		Protein of unknown function precursor, putative adhesin	5.61538	23	25	25	8	3	2	1e-10	24.3333	4.33333
THC0290_1616		Protein of unknown function precursor, putative adhesin	5.55556	16	18	16	2	3	4	1.38e-07	16.6667	3
THC0290_0300		Probable M36 fungalysin family metalloprotease precursor	5.4	10	9	8	3	1	1	3.07e-18	9	1.66667
THC0290_1527		Protein of unknown function precursor containing a C-terminal secretion signal. Putative adhesin	5.16667	9	12	10	3	2	1	6.82e-05	10.3333	2
THC0290_0173		Probable cell surface protein (Leucine-rich repeat protein) precursor	5	6	4	10	2	1	1	1.16e-15	6.66667	1.33333
THC0290_0931		Collagenase precursor	4.64706	22	33	24	10	3	4	3.8e-10	26.3333	5.66667
THC0290_0177		Probable cell surface protein (Leucine-rich repeat protein) precursor	4.53846	17	17	25	6	3	4	1.24e-20	19.6667	4.33333
THC0290_1595		Protein of unknown function precursor, putative adhesin	4.33333	15	12	12	5	3	1	2.99e-05	13	3
THC0290_0091		Probable glycoside hydrolase precursor	4	10	8	10	6	0	1	0.000713373	9.33333	2.33333
THC0290_0491	fcpB	Streptopain family cystein protease precursor	3.95238	24	26	33	8	6	7	2.61e-09	27.6667	7
THC0290_1998		Protein of unknown function precursor	3.83333	7	9	7	4	2	0	0.00256619	7.66667	2
THC0290_0181		Probable cell surface protein (Leucine-rich repeat protein) precursor	3.83333	7	6	10	3	2	1	2.56e-16	7.66667	2
THC0290_0176		Probable cell surface protein (Leucine-rich repeat protein) precursor	3.6	44	45	55	25	9	6	4.7e-14	48	13.3333
THC0290_0332		Protein of unknown function precursor, putative adhesin	3.45455	12	15	11	5	3	3	0.000249654	12.6667	3.66667
THC0290_0178		Probable cell surface protein (Leucine-rich repeat protein) precursor	3.4	11	10	13	8	1	1	3.72e-11	11.3333	3.33333
THC0290_0179		Probable cell surface protein (Leucine-rich repeat protein) precursor	3.4	11	12	11	5	2	3	3.5e-16	11.3333	3.33333
THC0290_0128		Protein of unknown function precursor	3.33333	9	10	11	6	0	3	0.00145167	10	3
THC0290_2146	porU	Por secretion system protein PorU precursor. C-terminal signal peptidase	3.0625	16	17	16	8	2	6	0.00010658	16.3333	5.33333
THC0290_0172		Probable cell surface protein (Leucine-rich repeat protein) precursor	3	9	9	9	4	3	2	4.51e-15	9	3
THC0290_1797		Protein of unknown function precursor	3	8	10	9	7	1	1	0.00439461	9	3
THC0290_0222		Protein of unknown function precursor	2.875	6	8	9	5	2	1	0.0097485	7.66667	2.66667
THC0290_0299		Probable M36 fungalysin family metalloprotease precursor	2.77612	59	62	65	34	16	17	1.12e-26	62	22.3333
THC0290_1090		Probable M43 cytophagalysin family metalloprotease precursor	2.61905	18	19	18	9	6	6	0.000249654	18.3333	7
THC0290_0025	sprB	Putative adhesin precursor SprB (modular protein)	2.6	41	52	50	24	13	18	1.64e-09	47.6667	18.3333
THC0290_2029		Protein of unknown function precursor	2.5	11	11	13	6	2	6	0.00465759	11.6667	4.66667
THC0290_0180		Probable cell surface protein (Leucine-rich repeat protein) precursor	2.25	4	6	8	5	2	1	3.29e-13	6	2.66667
THC0290_1632		Probable lipoprotein precursor	2.1746	80	103	91	46	36	44	8.46e-13	91.3333	42
THC0290_0026	sprF	Putative cell surface protein precursor SprF	1.91667	16	26	27	16	7	13	0.00263985	23	12
THC0290_2350		Probable lipoprotein precursor	1.74324	76	85	97	58	42	48	2.25e-07	86	49.3333
THC0290_0170		Probable cell surface protein (Leucine-rich repeat protein) precursor	0.952381	6	7	7	11	5	5	2.04e-11	6.66667	7
THC0290_0161		Outer membrane protein precursor, OmpA family P60	0.578947	14	16	14	28	22	26	0.00625942	14.6667	25.3333
THC0290_1687	yceI	Protein of unknown function YceI precursor	0.5	11	11	11	24	19	23	0.00207283	11	22
THC0290_0102		Protein of unknown function	0.494505	15	12	18	40	23	28	0.000239251	15	30.3333
THC0290_1056		Protein of unknown function	0.489796	8	8	8	26	13	10	0.00606856	8	16.3333
THC0290_1815		Protein of unknown function precursor	0.45098	7	7	9	32	8	11	0.00232661	7.66667	17
THC0290_1956		SusC/RagA family TonB-dependent receptor precursor, Omp121 family	0.44586	23	32	15	64	46	47	3.4e-08	23.3333	52.3333
THC0290_0151		Probable TonB-dependent outer membrane receptor precursor	0.383178	11	17	13	47	29	31	2.09e-07	13.6667	35.6667
THC0290_2323		Probable M1 family aminopeptidase precursor	0.36	2	3	4	17	3	5	0.00852854	3	8.33333
THC0290_2295	pepC	Bleomycin hydrolase	0.354839	5	5	12	27	15	20	3.58e-05	7.33333	20.6667
THC0290_1737	bsaA	Glutathione peroxidase BsaA	0.346154	3	3	3	14	5	7	0.00628554	3	8.66667
THC0290_0825	ppiB	Probable peptidyl-prolyl cis-trans isomerase precursor PpiB	0.328358	6	5	11	43	13	11	5.02e-06	7.33333	22.3333
THC0290_2348		Hypothetical protein precursor	0.322581	3	0	7	14	9	8	0.00203407	3.33333	10.3333
THC0290_0290	gdhA	Glutamate dehydrogenase (NADP+)	0.3	3	9	0	17	10	13	0.000237858	4	13.3333
THC0290_0735	remH	Gliding motility protein RemH precursor	0.3	2	1	3	10	6	4	0.00804113	2	6.66667
THC0290_0021	remF	Gliding motility protein RemF precursor	0.296296	3	2	3	13	6	8	0.00231079	2.66667	9
THC0290_1929		Probable peptidyl-prolyl cis-trans isomerase precursor	0.291667	6	5	3	30	10	8	3.77e-05	4.66667	16
THC0290_2182		Hypothetical protein precursor	0.283333	7	5	5	32	14	14	2.25e-06	5.66667	20
THC0290_1925	acnA	Aconitate hydratase	0.277778	1	3	1	7	6	5	0.00864417	1.66667	6
THC0290_1721		Protein of unknown function precursor	0.275862	2	4	2	10	7	12	0.00108868	2.66667	9.66667
THC0290_1426		Protein of unknown function precursor	0.263158	2	1	2	8	5	6	0.00610994	1.66667	6.33333
THC0290_0832	dcp2	Peptidyl-dipeptidase precursor Dcp2	0.238095	2	1	2	12	4	5	0.00260873	1.66667	7
THC0290_1466		Probable N-acetylmuramoyl-L-alanine amidase precursor	0.235294	2	1	1	10	5	2	0.00622031	1.33333	5.66667
THC0290_1757		Probable secreted exopolyphosphatase precursor	0.232558	4	2	4	24	15	4	1.13e-05	3.33333	14.3333
THC0290_1397		Peptidase, M16 family	0.222222	9	11	6	64	24	29	4.44e-14	8.66667	39
THC0290_0794	fhuA	Probable TonB-dependent outer membrane ferrichrome-iron receptor precursor FhuA	0.222222	1	2	1	8	5	5	0.00393268	1.33333	6
THC0290_2310		Protein of unknown function precursor	0.217391	1	2	2	12	5	6	0.0011155	1.66667	7.66667
THC0290_2100		SusC/RagA family TonB-dependent receptor precursor, Omp121 family	0.2	1	2	0	6	3	6	0.00606856	1	5
THC0290_2159		Protein of unknown function precursor	0.194175	6	7	7	57	20	26	7.3e-14	6.66667	34.3333
THC0290_0068		Flagellar motor/Chemotaxis (MotB)-related lipoprotein precursor	0.183673	4	2	3	24	13	12	2.16e-07	3	16.3333
THC0290_1537		Protein of unknown function precursor	0.183673	4	3	2	21	12	16	2.16e-07	3	16.3333
THC0290_2266	pepX1	Xaa-Pro dipeptidyl-peptidase precursor	0.177419	4	4	3	39	12	11	2.85e-09	3.66667	20.6667
THC0290_0195	ahcY	Adenosylhomocysteinase	0.176471	1	2	0	7	4	6	0.00234311	1	5.66667
THC0290_0593	sprA	Putative adhesin precursor SprA	0.176471	1	1	1	9	2	6	0.00234311	1	5.66667
THC0290_2110		Protein of unknown function precursor, putative S46 family serine protease	0.173469	5	5	7	54	25	19	3.81e-14	5.66667	32.6667
THC0290_0090	pepO	M13 family metallopeptidase PepO precursor	0.166667	5	4	3	45	15	12	5.13e-11	4	24
THC0290_0312	yggG	Putative secreted M48 family metalloprotease YggG precursor	0.162791	2	0	5	24	10	9	4.35e-07	2.33333	14.3333
THC0290_0120		Probable TonB-dependent outer membrane receptor precursor	0.157895	1	2	0	10	4	5	0.000930701	1	6.33333
THC0290_0356	rpsP	30S ribosomal protein S16	0.153846	0	0	2	5	5	3	0.00527906	0.666667	4.33333
THC0290_0641		Protein of unknown function precursor	0.153846	1	1	0	8	3	2	0.00527906	0.666667	4.33333
THC0290_1686		Nitroreductase	0.153846	0	1	1	5	4	4	0.00527906	0.666667	4.33333
THC0290_1728	ndk	Nucleoside-diphosphate kinase	0.153846	1	0	1	7	3	3	0.00527906	0.666667	4.33333
THC0290_0946	pafA	Alkaline phosphatase precursor	0.15	1	1	1	13	2	5	0.000541699	1	6.66667
THC0290_1324		Probable M1 family metalloprotease precursor	0.15	1	1	1	13	3	4	0.000541699	1	6.66667
THC0290_0788		Protein of unknown function precursor	0.142857	0	0	2	7	3	4	0.00324138	0.666667	4.66667
THC0290_1331		Protein of unknown function precursor	0.142857	1	0	1	8	2	4	0.00324138	0.666667	4.66667
THC0290_2096	fusA	Elongation factor G (EF-G)	0.142857	2	0	0	5	5	4	0.00324138	0.666667	4.66667
THC0290_1874	pepX2	Xaa-Pro dipeptidyl-peptidase precursor	0.138889	3	2	0	27	6	3	1.38e-06	1.66667	12
THC0290_1904		Probable secreted M23/M37 family peptidase precursor	0.133333	0	1	1	9	4	2	0.00204979	0.666667	5
THC0290_1425	dnaK	Chaperone protein DnaK	0.119048	3	1	1	17	12	13	5.29e-08	1.66667	14
THC0290_1469		Protein of unknown function precursor	0.115942	3	1	4	45	12	12	1.16e-12	2.66667	23
THC0290_1227	sucC	Succinyl-CoA synthetase, beta subunit	0.111111	1	1	0	8	6	4	0.000397548	0.666667	6
THC0290_2080	rpsH	30S ribosomal protein S8	0.1	0	1	0	3	5	2	0.00648533	0.333333	3.33333
THC0290_0587		Probable M1 family aminopeptidase precursor	0.0909091	0	1	0	6	3	2	0.00381975	0.333333	3.66667
THC0290_0916	rpsA	30S ribosomal protein S1	0.0833333	0	1	0	4	3	5	0.00223463	0.333333	4
THC0290_2358		Protein of unknown function precursor, putative outer membrane protein	0.0769231	0	0	1	4	5	4	0.00126591	0.333333	4.33333
THC0290_0394		Protein of unknown function precursor, putative S46 family serine protease	0.0666667	3	0	0	31	8	6	2.79e-10	1	15
THC0290_0987	ggt	Gamma-glutamyltransferase	0.0666667	0	1	0	11	2	2	0.000397548	0.333333	5
THC0290_2194		Probable TonB-dependent outer membrane receptor precursor	0.0666667	0	1	0	8	2	5	0.000397548	0.333333	5
THC0290_0728	groL	60 kDa chaperonin GroEL	0.0625	0	1	0	4	6	6	0.000234228	0.333333	5.33333
THC0290_1098		Hypothetical protein precursor	0.0588235	0	0	1	12	3	2	0.000125058	0.333333	5.66667
THC0290_1930		Probable outer membrane protein precursor, OmpA family	0.0555556	0	0	1	13	3	2	6.82e-05	0.333333	6
THC0290_2336		Probable outer membrane protein precursor, OmpA family	0	0	0	0	28	8	6	3.13e-13	0	14
THC0290_0619	bamA	Outer membrane protein assembly complex precursor, BamA	0	0	0	0	10	5	5	7.2e-07	0	6.66667
THC0290_1525		Probable TonB-dependent outer membrane receptor precursor	0	0	0	0	12	4	4	7.2e-07	0	6.66667
THC0290_2294	pop	Prolyl oligopeptidase family protein precursor	0	0	0	0	12	6	2	7.2e-07	0	6.66667
THC0290_0417	pruA	1-pyrroline-5-carboxylate dehydrogenase	0	0	0	0	6	4	8	2.86e-06	0	6
THC0290_1105		Probable TonB-dependent outer membrane receptor precursor	0	0	0	0	9	5	3	5.57e-06	0	5.66667
THC0290_1055		Probable outer membrane protein precursor	0	0	0	0	8	4	4	1.13e-05	0	5.33333
THC0290_0819		LysM domain protein precursor	0	0	0	0	10	3	1	4.35e-05	0	4.66667
THC0290_2082	rplE	50S ribosomal protein L5	0	0	0	0	5	3	5	8.48e-05	0	4.33333
THC0290_2128	gcvP	Glycine dehydrogenase (decarboxylating)	0	0	0	0	4	3	5	0.000166287	0	4
THC0290_0827		Probable M1 family aminopeptidase precursor	0	0	0	0	7	2	2	0.000307921	0	3.66667
THC0290_1681		TPR-domain containing protein	0	0	0	0	6	1	4	0.000307921	0	3.66667
THC0290_1940	rplA	50S ribosomal protein L1	0	0	0	0	4	3	4	0.000307921	0	3.66667
THC0290_2252	pcd	Piperideine-6-carboxylate dehydrogenase	0	0	0	0	3	4	4	0.000307921	0	3.66667
THC0290_0409		Hypothetical lipoprotein precursor	0	0	0	0	6	4	0	0.000592122	0	3.33333
THC0290_1508	lpdA2	Dihydrolipoyl dehydrogenase	0	0	0	0	4	3	3	0.000592122	0	3.33333
THC0290_0104		Probable lipoprotein precursor	0	0	0	0	5	2	2	0.0011155	0	3
THC0290_0155		ArgE/DapE/Acy1 family protein	0	0	0	0	5	2	2	0.0011155	0	3
THC0290_0872	dapA	Dihydrodipicolinate synthase	0	0	0	0	2	3	4	0.0011155	0	3
THC0290_2075	rplO	50S ribosomal protein L15	0	0	0	0	3	2	4	0.0011155	0	3
THC0290_2091	rplB	50S ribosomal protein L2	0	0	0	0	2	2	5	0.0011155	0	3
THC0290_2094	rplC	50S ribosomal protein L3	0	0	0	0	2	3	4	0.0011155	0	3
THC0290_0354	rpbA	Putative RNA-binding protein RbpA	0	0	0	0	3	1	4	0.00211422	0	2.66667
THC0290_0359	gcdH	Glutaryl-CoA dehydrogenase	0	0	0	0	4	2	2	0.00211422	0	2.66667
THC0290_1448		Probable acetyl-CoA acetyltransferase	0	0	0	0	2	3	3	0.00211422	0	2.66667
THC0290_1814		Probable TonB-dependent outer membrane receptor precursor	0	0	0	0	5	0	3	0.00211422	0	2.66667
THC0290_2193		Protein of unknown function precursor	0	0	0	0	5	2	1	0.00211422	0	2.66667
THC0290_0600		Probable outer membrane efflux protein precursor	0	0	0	0	5	1	1	0.00381975	0	2.33333
THC0290_0699		Probable membrane-bound lytic murein transglycosylase precursor	0	0	0	0	5	1	1	0.00381975	0	2.33333
THC0290_1069	gmd	GDP-mannose 4,6-dehydratase	0	0	0	0	3	2	2	0.00381975	0	2.33333
THC0290_1534	glyA	Glycine hydroxymethyltransferase	0	0	0	0	3	2	2	0.00381975	0	2.33333
THC0290_1839	purC	Phosphoribosylaminoimidazolesuccinocarboxamide synthase	0	0	0	0	3	3	1	0.00381975	0	2.33333
THC0290_1941	rplK	50S ribosomal protein L11	0	0	0	0	2	4	1	0.00381975	0	2.33333
THC0290_0079		Protein of unknown function	0	0	0	0	4	1	1	0.00661727	0	2
THC0290_0207	fabF	3-oxoacyl-(acyl-carrier-protein) synthase II	0	0	0	0	2	3	1	0.00661727	0	2
THC0290_0287	metK	Methionine adenosyltransferase	0	0	0	0	3	0	3	0.00661727	0	2
THC0290_0350	ppa	Inorganic diphosphatase	0	0	0	0	2	3	1	0.00661727	0	2
THC0290_0458	rpsB	30S ribosomal protein S2	0	0	0	0	4	0	2	0.00661727	0	2
THC0290_0668	pnp	Polyribonucleotide nucleotidyltransferase	0	0	0	0	4	1	1	0.00661727	0	2
THC0290_0706	hupB	Histone-like bacterial DNA-binding protein HU-beta	0	0	0	0	1	3	2	0.00661727	0	2
THC0290_0814		Protein of unknown function precursor	0	0	0	0	6	0	0	0.00661727	0	2
THC0290_0973	lpdA1	Dihydrolipoyl dehydrogenase	0	0	0	0	3	1	2	0.00661727	0	2
THC0290_1103	fumC	Fumarate hydratase class II	0	0	0	0	3	1	2	0.00661727	0	2
THC0290_1283		3-oxoacyl-[acyl-carrier-protein] reductase	0	0	0	0	2	1	3	0.00661727	0	2
THC0290_1961	hemL	Glutamate-1-semialdehyde aminotransferase	0	0	0	0	3	2	1	0.00661727	0	2
THC0290_1974	gapA2	Glyceraldehyde-3-phosphate dehydrogenase (phosphorylating)	0	0	0	0	1	3	2	0.00661727	0	2
THC0290_2079	rplF	50S ribosomal protein L6	0	0	0	0	2	3	1	0.00661727	0	2
THC0290_2084	rplN	50S ribosomal protein L14	0	0	0	0	2	1	3	0.00661727	0	2
