# Supplementary material for: More Than Gliding: Involvement of GldD and GldG in the Virulence of Flavobacterium psychrophilum
Source: Front Microbiol. 2017 Nov 7;8:2168. doi: 10.3389/fmicb.2017.02168 (PMC5682007; doi:10.3389/fmicb.2017.02168)
Supplement: Supplementary file 5 [file Table2.XLSX]

## Sheet: Legend
Supplementary Table S2: More than gliding: involvement of GldD and GldG in the virulence of Flavobacterium psychrophilum.
The SURFOME proteomic analysis was performed using F. psychrophilum THCO2-90 strain and Tn4351 transposition mutants gldD::Tn and gldG::Tn. A label-free proteomic approach combining intact cell surface proteins digestion and LC-MS/MS was used. Cells pellets obtained from the culture centrifugation were resuspended in 0.8 mL of PBS containing 1.2 mM sucrose and 1 mM CaCl2 pH 7.4. Samples were dige…
# Sheets content	Description
gldD_allproteins_surfome	List of all proteins identified by cell surface shaving with trypsin in THCO2-90 and/or gldD::Tn cultures.
gldD_diff.abundance_surfome	Proteins which relative abundance changed significantly (p< 0.01).
gldG_allproteins_surfome	List of all proteins identified by cell surface shaving with trypsin in THCO2-90 and/or gldG::Tn cultures.
gldG_diff.abundance_surfome	Proteins which relative abundance changed significantly (p< 0.01).
# Column legend	Description
Locus_tag	Accession number retrieved from LT670843.1 (Rochat et al, Genome Announc. 2017 Feb 23;5(8)).
Gene	Gene name, if available in LT670843.1 (Rochat et al, Genome Announc. 2017 Feb 23;5(8)).
Description	Description of gene product according to Rochat et al (Genome Announc. 2017 Feb 23;5(8)).
WT/gld ratio	Protein abundance change in cell surface fraction of gld::Tn mutant strain relative to the wild-type strain. Ratio is calculated using average spectral counts.
WT.1 ; WT.2 ; WT.3	Spectral counts for the cell surface fraction of each replicates of the wild-type strain.
gld.1 ; gld.2 ; gld.3	Spectral counts for the cell surface fraction of each replicates of the gld::Tn mutant strain.
adj.pval	Adjusted p-value from the ANOVA statistical test.
mean.WT	Average number of spectral counts for the cell surface fraction of the wild-type strain.
mean.gld	Average number of spectral counts for the cell surface fraction of the gld::Tn mutant strain.

## Sheet: gldD_allproteins_surfome
Locus_tag	Gene	Description	WT/gldD ratio	WT.1	WT.2	WT.3	gldD.1	gldD.2	gldD.3	mean.WT	mean.gldD
THC0290_0002		Protein of unknown function precursor	0	0	0	0	2	1	2	0	1.66667
THC0290_0006		Hypothetical protein precursor	2	2	0	0	0	1	0	0.666667	0.333333
THC0290_0009		Band 7 family protein	2.5	3	3	4	2	1	1	3.33333	1.33333
THC0290_0013	gidA	tRNA uridine 5-carboxymethylaminomethyl modification enzyme GidA	0.25	0	0	1	1	1	2	0.333333	1.33333
THC0290_0015		Probable outer membrane lipoprotein precursor, OmpH family	0.6	1	1	4	0	5	5	2	3.33333
THC0290_0021	remF	Gliding motility protein RemF precursor	0.297297	0	0	11	15	10	12	3.66667	12.3333
THC0290_0022	remG	Gliding motility protein RemG precursor	0.333333	1	2	1	5	3	4	1.33333	4
THC0290_0024	sprD	Putative cell surface protein precursor SprD	0.3125	3	0	2	4	5	7	1.66667	5.33333
THC0290_0025	sprB	Putative adhesin precursor SprB (modular protein)	0	0	0	0	6	6	7	0	6.33333
THC0290_0027	pgk	Phosphoglycerate kinase	1.52	12	13	13	10	7	8	12.6667	8.33333
THC0290_0030		Probable outer membrane protein precursor, OmpA family	0	0	0	0	0	2	2	0	1.33333
THC0290_0034	mrcA	Penicillin-binding protein 1A	0.583333	2	3	2	3	4	5	2.33333	4
THC0290_0047		Hypothetical lipoprotein precursor	0.611111	5	13	15	19	17	18	11	18
THC0290_0056	crt	Probable 3-hydroxybutyryl-CoA dehydratase	6	2	1	3	0	0	1	2	0.333333
THC0290_0060	yqiW	Protein of unknown function YqiW	ABSENT	0	0	3	0	0	0	1	0
THC0290_0062	metG	Methionine--tRNA ligase	0.833333	2	1	2	3	2	1	1.66667	2
THC0290_0068		Flagellar motor/Chemotaxis (MotB)-related lipoprotein precursor	0.481481	6	8	12	18	19	17	8.66667	18
THC0290_0073	mgtE	Mg2+ transporter MgtE	ABSENT	2	0	2	0	0	0	1.33333	0
THC0290_0075		Protein of unknown function	1	2	0	0	0	1	1	0.666667	0.666667
THC0290_0077	serS	Serine--tRNA ligase	1.83333	3	4	4	2	2	2	3.66667	2
THC0290_0079		Protein of unknown function	0	0	0	0	6	4	2	0	4
THC0290_0080		Probable lipoprotein precursor	0.473684	10	7	10	19	17	21	9	19
THC0290_0085		Probable M50 family membrane-associated zinc metalloprotease	0	0	0	0	2	2	3	0	2.33333
THC0290_0090	pepO	M13 family metallopeptidase PepO precursor	0.659091	9	9	11	14	14	16	9.66667	14.6667
THC0290_0091		Probable glycoside hydrolase precursor	ABSENT	6	0	7	0	0	0	4.33333	0
THC0290_0098	sdhA	Succinate dehydrogenase, flavoprotein subunit	1.33333	4	4	4	4	3	2	4	3
THC0290_0100	sdhB	Succinate dehydrogenase, iron-sulfur protein	1.66667	1	3	1	0	2	1	1.66667	1
THC0290_0102		Protein of unknown function	1.43478	9	13	11	8	6	9	11	7.66667
THC0290_0103		Protein of unknown function precursor	1.85714	0	6	7	2	0	5	4.33333	2.33333
THC0290_0104		Probable lipoprotein precursor	0.666667	0	1	1	2	1	0	0.666667	1
THC0290_0105		Protein of unknown function precursor	1.7	20	18	13	10	10	10	17	10
THC0290_0106		Protein of unknown function precursor	ABSENT	5	3	0	0	0	0	2.66667	0
THC0290_0113		Protein of unknown function precursor	0.866667	0	7	6	5	4	6	4.33333	5
THC0290_0118		Probable lipoprotein precursor	0.560241	23	35	35	53	54	59	31	55.3333
THC0290_0119	glmS	Glucosamine--fructose-6-phosphate aminotransferase [isomerizing]	1.28571	6	4	8	4	5	5	6	4.66667
THC0290_0120		Probable TonB-dependent outer membrane receptor precursor	0	0	0	0	1	0	3	0	1.33333
THC0290_0121		Probable lipoprotein precursor	0	0	0	0	3	5	4	0	4
THC0290_0122	atpD	ATP synthase beta subunit	2.03125	18	22	25	12	10	10	21.6667	10.6667
THC0290_0129		Putative outer membrane protein precursor	45	14	15	16	1	0	0	15	0.333333
THC0290_0141		Probable transmembrane protein of unknown function	0	0	0	0	1	1	2	0	1.33333
THC0290_0143		ATPase, MoxR family	ABSENT	3	4	7	0	0	0	4.66667	0
THC0290_0149		Probable alcohol dehydrogenase	15	5	4	6	0	0	1	5	0.333333
THC0290_0151		Probable TonB-dependent outer membrane receptor precursor	1.24528	21	23	22	20	19	14	22	17.6667
THC0290_0152	pgi	Glucose-6-phosphate isomerase	5	1	1	3	1	0	0	1.66667	0.333333
THC0290_0153	rplY	50S ribosomal protein L25	1.52381	11	10	11	7	7	7	10.6667	7
THC0290_0155		ArgE/DapE/Acy1 family protein	0.857143	2	5	5	6	3	5	4	4.66667
THC0290_0158	pepP	Xaa-Pro aminopeptidase	1.125	2	3	4	3	1	4	3	2.66667
THC0290_0161		Outer membrane protein precursor, OmpA family P60	0.886792	15	19	13	19	14	20	15.6667	17.6667
THC0290_0162	kbl	Glycine C-acetyltransferase	ABSENT	1	2	2	0	0	0	1.66667	0
THC0290_0164	sodA	Superoxide dismutase [Mn]	15	4	5	6	0	0	1	5	0.333333
THC0290_0165	tyrS	Tyrosine--tRNA ligase	4	1	1	2	1	0	0	1.33333	0.333333
THC0290_0168	pyrC1	Dihydroorotase	7	0	3	4	1	0	0	2.33333	0.333333
THC0290_0170		Probable cell surface protein (Leucine-rich repeat protein) precursor	0	0	0	0	4	3	4	0	3.66667
THC0290_0171		Probable cell surface protein (Leucine-rich repeat protein) precursor	1.85714	0	5	8	1	3	3	4.33333	2.33333
THC0290_0172		Probable cell surface protein (Leucine-rich repeat protein) precursor	4	0	1	3	0	0	1	1.33333	0.333333
THC0290_0174		Probable cell surface protein (Leucine-rich repeat protein) precursor	ABSENT	3	1	3	0	0	0	2.33333	0
THC0290_0176		Probable cell surface protein (Leucine-rich repeat protein) precursor	0	0	0	0	1	1	1	0	1
THC0290_0180		Probable cell surface protein (Leucine-rich repeat protein) precursor	13.6667	12	14	15	1	1	1	13.6667	1
THC0290_0181		Probable cell surface protein (Leucine-rich repeat protein) precursor	10	0	5	5	0	1	0	3.33333	0.333333
THC0290_0186		Probable cell surface protein (Leucine-rich repeat protein) precursor	ABSENT	1	0	3	0	0	0	1.33333	0
THC0290_0195	ahcY	Adenosylhomocysteinase	0.9	7	5	6	8	6	6	6	6.66667
THC0290_0196		Protein of unknown function	0	0	0	0	3	3	5	0	3.66667
THC0290_0202	purF	Amidophosphoribosyltransferase	3	2	2	2	0	0	2	2	0.666667
THC0290_0203		Carbohydrate kinase, PfkB family	0	0	0	0	2	2	2	0	2
THC0290_0206	acpP	Acyl carrier protein	ABSENT	0	0	6	0	0	0	2	0
THC0290_0207	fabF	3-oxoacyl-(acyl-carrier-protein) synthase II	1.41667	5	5	7	4	4	4	5.66667	4
THC0290_0210	pykA	Pyruvate kinase	1.14286	3	2	3	3	2	2	2.66667	2.33333
THC0290_0211		Protein of unknown function	4	2	2	0	0	1	0	1.33333	0.333333
THC0290_0223	ileS	Isoleucine--tRNA ligase	0.6	1	0	2	0	3	2	1	1.66667
THC0290_0224	dksA	DnaK suppressor protein	0.888889	3	2	3	3	3	3	2.66667	3
THC0290_0232	hppD	4-hydroxyphenylpyruvate dioxygenase	3.66667	1	4	6	2	1	0	3.66667	1
THC0290_0238	fpp2	Psychrophilic metalloprotease Fpp2 precursor	1.5	26	33	28	19	17	22	29	19.3333
THC0290_0243	rbfA	Ribosome-binding factor A	1	1	1	1	1	1	1	1	1
THC0290_0245	queA	S-adenosylmethionine:tRNA-ribosyltransferase- isomerase	ABSENT	5	0	0	0	0	0	1.66667	0
THC0290_0276		Thioredoxin family protein	1.06667	0	7	9	8	0	7	5.33333	5
THC0290_0287	metK	Methionine adenosyltransferase	2.71429	4	5	10	2	3	2	6.33333	2.33333
THC0290_0290	gdhA	Glutamate dehydrogenase (NADP+)	4.54545	16	15	19	11	0	0	16.6667	3.66667
THC0290_0291		Protein of unknown function precursor	1.25	1	2	2	1	1	2	1.66667	1.33333
THC0290_0293		Protein of unknown function precursor	0.142857	1	0	0	2	3	2	0.333333	2.33333
THC0290_0295		Probable cold shock protein	0.9	3	3	3	3	4	3	3	3.33333
THC0290_0299		Probable M36 fungalysin family metalloprotease precursor	1.65	10	11	12	6	7	7	11	6.66667
THC0290_0300		Probable M36 fungalysin family metalloprotease precursor	ABSENT	1	2	2	0	0	0	1.66667	0
THC0290_0302		Probable penicillin-binding protein precursor	1	1	1	0	1	1	0	0.666667	0.666667
THC0290_0310		Probable transmembrane protein of unknown function	0.636364	6	4	4	5	9	8	4.66667	7.33333
THC0290_0312	yggG	Putative secreted M48 family metalloprotease YggG precursor	0.941176	4	6	6	6	6	5	5.33333	5.66667
THC0290_0316		Hypothetical protein precursor	1.5	1	1	1	1	1	0	1	0.666667
THC0290_0334		Probable outer membrane protein precursor, OmpA family	1.63158	9	13	9	7	8	4	10.3333	6.33333
THC0290_0336	fbaA	Fructose-bisphosphate aldolase	3	2	4	0	0	0	2	2	0.666667
THC0290_0346	etfA	Electron transfer flavoprotein, alpha subunit	1.5	3	3	6	3	3	2	4	2.66667
THC0290_0347	etfB	Electron transfer flavoprotein, beta subunit	1	3	3	6	5	5	2	4	4
THC0290_0348	pdhB	Pyruvate dehydrogenase E1 component, beta subunit	0.75	4	3	5	5	6	5	4	5.33333
THC0290_0350	ppa	Inorganic diphosphatase	0.6	0	1	2	2	2	1	1	1.66667
THC0290_0354	rpbA	Putative RNA-binding protein RbpA	0.866667	3	5	5	5	5	5	4.33333	5
THC0290_0355		Probable lipoprotein precursor	0.151515	0	0	5	11	11	11	1.66667	11
THC0290_0356	rpsP	30S ribosomal protein S16	2.07692	7	11	9	5	3	5	9	4.33333
THC0290_0359	gcdH	Glutaryl-CoA dehydrogenase	2	8	8	10	5	5	3	8.66667	4.33333
THC0290_0366		Cys/Met metabolism PLP-dependent enzyme	ABSENT	4	0	2	0	0	0	2	0
THC0290_0373	pstS	ABC-type phosphate-transport system, binding protein precursor component PstS	6	4	4	4	2	0	0	4	0.666667
THC0290_0384	actA	Alternative complex III, protein A	0.714286	3	3	4	4	4	6	3.33333	4.66667
THC0290_0385	actB	Alternative complex III, protein B precursor	2.75	5	9	8	3	4	1	7.33333	2.66667
THC0290_0388	actE	Alternative complex III, protein E precursor	2	1	0	1	1	0	0	0.666667	0.333333
THC0290_0390	ctaC	Cytochrome c oxidase, subunit II	0.666667	3	2	3	4	3	5	2.66667	4
THC0290_0394		Protein of unknown function precursor, putative S46 family serine protease	1.38462	9	15	12	9	7	10	12	8.66667
THC0290_0398		Protein of unknown function precursor	1.12903	10	12	13	11	9	11	11.6667	10.3333
THC0290_0402		Outer membrane protein precursor, AsmA family	0.305556	4	2	5	13	13	10	3.66667	12
THC0290_0407	porR	PorR protein, probably involved in biosynthesis of cell surface polysaccharide	ABSENT	0	0	4	0	0	0	1.33333	0
THC0290_0409		Hypothetical lipoprotein precursor	0.625	3	1	1	2	3	3	1.66667	2.66667
THC0290_0410	fabD	Malonyl CoA-acyl carrier protein transacylase	2.5	1	3	1	2	0	0	1.66667	0.666667
THC0290_0414	aspC1	Probable aspartate transaminase AspC1	0.785714	2	4	5	6	4	4	3.66667	4.66667
THC0290_0417	pruA	1-pyrroline-5-carboxylate dehydrogenase	2.91667	10	12	13	6	3	3	11.6667	4
THC0290_0439	pyrH	UMP kinase	0.5	0	2	0	1	1	2	0.666667	1.33333
THC0290_0440	frr	Ribosome recycling factor	0.166667	0	0	1	3	2	1	0.333333	2
THC0290_0441		Probable secreted exopolyphosphatase precursor	0.846154	4	4	3	3	4	6	3.66667	4.33333
THC0290_0455		Protein of unknown function	0	0	0	0	2	2	2	0	2
THC0290_0457	tsf	Elongation factor Ts (EF-Ts)	1.075	16	13	14	13	12	15	14.3333	13.3333
THC0290_0458	rpsB	30S ribosomal protein S2	0.92	8	5	10	8	8	9	7.66667	8.33333
THC0290_0459	rpsI	30S ribosomal protein S9	1.47059	9	7	9	6	4	7	8.33333	5.66667
THC0290_0460	rplM	50S ribosomal protein L13	1.36364	5	5	5	3	3	5	5	3.66667
THC0290_0461	nrdA	Ribonucleoside-diphosphate reductase, alpha subunit	0	0	0	0	1	0	2	0	1
THC0290_0462	nrdB	Ribonucleoside-diphosphate reductase, beta subunit	ABSENT	2	3	4	0	0	0	3	0
THC0290_0470		Protein of unknown function	ABSENT	1	3	3	0	0	0	2.33333	0
THC0290_0471	uspA	Universal stress protein UspA	1.55	10	10	11	7	6	7	10.3333	6.66667
THC0290_0473	nusA	Transcription elongation protein NusA	0.8	6	10	8	9	11	10	8	10
THC0290_0474	infB	Translation initiation factor IF-2	1.21053	6	8	9	8	5	6	7.66667	6.33333
THC0290_0490		Hypothetical lipoprotein precursor	0.62963	10	12	12	18	18	18	11.3333	18
THC0290_0491	fcpB	Streptopain family cystein protease precursor	0.325	3	5	5	12	13	15	4.33333	13.3333
THC0290_0500		Probable S8 and S53 subtilisin family serine endopeptidase precursor	0	0	0	0	3	1	2	0	2
THC0290_0535		Protein of unknown function	ABSENT	0	0	2	0	0	0	0.666667	0
THC0290_0537		Protein of unknown function	ABSENT	2	2	1	0	0	0	1.66667	0
THC0290_0587		Probable M1 family aminopeptidase precursor	5	4	6	0	0	2	0	3.33333	0.666667
THC0290_0595	gcvH	Glycine cleavage system H protein	1.36364	6	5	4	5	1	5	5	3.66667
THC0290_0599		Probable membrane fusion efflux protein	1.75	3	2	2	1	2	1	2.33333	1.33333
THC0290_0607		Cytochrome c oxidase family protein	ABSENT	0	0	2	0	0	0	0.666667	0
THC0290_0611		Protein of unknown function	0.904762	5	8	6	7	6	8	6.33333	7
THC0290_0617		Outer membrane protein precursor OmpH family P18	1.04688	24	20	23	22	21	21	22.3333	21.3333
THC0290_0618	skp	Outer membrane chaperone precursor Skp (OmpH)	0.166667	0	0	1	2	2	2	0.333333	2
THC0290_0619	bamA	Outer membrane protein assembly complex precursor, BamA	0.806452	10	10	5	9	10	12	8.33333	10.3333
THC0290_0629	tig	Trigger factor (TF)	1.35714	13	11	14	8	11	9	12.6667	9.33333
THC0290_0631	clpX	S14 family, ATP-dependent Clp protease ATP-binding subunit	3.66667	3	5	3	0	1	2	3.66667	1
THC0290_0646	gldB	Gliding motility lipoprotein precursor GldB	0	0	0	0	2	2	3	0	2.33333
THC0290_0656	murD	UDP-N-acetylmuramoylalanine--D-glutamate ligase	0	0	0	0	2	1	0	0	1
THC0290_0662	ftsZ	Cell division protein FtsZ	0	0	0	0	2	1	2	0	1.66667
THC0290_0663		Protein of unknown function	0.9375	3	4	8	5	5	6	5	5.33333
THC0290_0666	rpoD	RNA polymerase sigma-70 factor RpoD	ABSENT	4	1	3	0	0	0	2.66667	0
THC0290_0668	pnp	Polyribonucleotide nucleotidyltransferase	0.923077	3	4	5	6	7	0	4	4.33333
THC0290_0669	rpsO	30S ribosomal protein S15	0.666667	0	2	0	1	0	2	0.666667	1
THC0290_0684	sulP	Probable sulfate permease	0	0	0	0	2	0	0	0	0.666667
THC0290_0685	cynT	Carbonic anhydrase	0.666667	0	1	1	1	1	1	0.666667	1
THC0290_0699		Probable membrane-bound lytic murein transglycosylase precursor	0.6	1	1	1	1	2	2	1	1.66667
THC0290_0706	hupB	Histone-like bacterial DNA-binding protein HU-beta	1.12	10	10	8	9	9	7	9.33333	8.33333
THC0290_0711		Protein of unknown function	0.392857	0	6	5	9	9	10	3.66667	9.33333
THC0290_0713		Thioredoxin family protein precursor	1	1	1	1	1	1	1	1	1
THC0290_0728	groL	60 kDa chaperonin GroEL	1.53125	16	13	20	9	12	11	16.3333	10.6667
THC0290_0729	groS	10 kDa chaperonin GroES	1.57143	4	3	4	3	2	2	3.66667	2.33333
THC0290_0730	secG	Preprotein translocase SecG subunit	0.75	3	3	3	6	2	4	3	4
THC0290_0735	remH	Gliding motility protein RemH precursor	1.75	2	3	2	0	2	2	2.33333	1.33333
THC0290_0736		Protein of unknown function precursor	4.75	7	6	6	3	1	0	6.33333	1.33333
THC0290_0738	topA	DNA topoisomerase I	0.5	0	0	2	1	0	3	0.666667	1.33333
THC0290_0740	gldK	Gliding motility lipoprotein precursor GldK	2.66667	11	10	11	4	4	4	10.6667	4
THC0290_0741	gldL	Gliding motility transmembrane protein GldL	3.28571	8	8	7	2	3	2	7.66667	2.33333
THC0290_0742	gldM	Gliding motility transmembrane protein GldM	1.04082	14	19	18	17	16	16	17	16.3333
THC0290_0743	gldN	Gliding motility protein precursor GldN	6.8	11	12	11	3	1	1	11.3333	1.66667
THC0290_0752	engA	GTP-binding protein EngA	1.14286	2	3	3	3	2	2	2.66667	2.33333
THC0290_0754		Protein of unknown function precursor, putative adhesin	6.33333	5	6	8	0	0	3	6.33333	1
THC0290_0756	hutU	Urocanate hydratase	ABSENT	1	2	0	0	0	0	1	0
THC0290_0762		Protein of unknown function	0.553571	8	11	12	18	19	19	10.3333	18.6667
THC0290_0772	alaS	Alanine--tRNA ligase	0.555556	2	0	3	3	3	3	1.66667	3
THC0290_0777		Protein of unknown function precursor	0	0	0	0	3	1	1	0	1.66667
THC0290_0785	pepD	Xaa-His dipeptidase	1.4	6	6	9	7	7	1	7	5
THC0290_0786		Acyl-CoA dehydrogenase family protein	4.75	4	6	9	3	0	1	6.33333	1.33333
THC0290_0789		Glu/Leu/Phe/Val dehydrogenase family protein	2	1	1	0	0	1	0	0.666667	0.333333
THC0290_0794	fhuA	Probable TonB-dependent outer membrane ferrichrome-iron receptor precursor FhuA	1.75	2	3	2	2	2	0	2.33333	1.33333
THC0290_0795	prfA	Peptide chain release factor 1 (RF-1)	1.83333	4	3	4	2	1	3	3.66667	2
THC0290_0796		Probable outer membrane protein precursor, OmpA family	0.923077	3	5	4	2	6	5	4	4.33333
THC0290_0797	pepT	Tripeptide aminopeptidase	ABSENT	0	3	3	0	0	0	2	0
THC0290_0804		3-hydroxyacyl-CoA dehydrogenase family protein	ABSENT	2	2	2	0	0	0	2	0
THC0290_0807	ppiC	Probable peptidyl-prolyl cis-trans isomerase PpiC	1.57143	0	6	5	6	1	0	3.66667	2.33333
THC0290_0813	purA	Adenylosuccinate synthase	0.8	3	2	3	4	3	3	2.66667	3.33333
THC0290_0815	oxaA	Inner membrane protein OxaA	0.444444	1	1	2	3	4	2	1.33333	3
THC0290_0818	osmC	Putative stress-induced protein OsmC	2.25	2	3	4	0	2	2	3	1.33333
THC0290_0819		LysM domain protein precursor	0.307692	2	0	2	5	5	3	1.33333	4.33333
THC0290_0824	ppiA	Probable peptidyl-prolyl cis-trans isomerase precursor PpiA	1.18182	6	0	7	7	4	0	4.33333	3.66667
THC0290_0825	ppiB	Probable peptidyl-prolyl cis-trans isomerase precursor PpiB	0.606557	11	13	13	21	19	21	12.3333	20.3333
THC0290_0827		Probable M1 family aminopeptidase precursor	0.509434	10	10	7	17	19	17	9	17.6667
THC0290_0828		Protein of unknown function	1.33333	1	2	1	1	1	1	1.33333	1
THC0290_0832	dcp2	Peptidyl-dipeptidase precursor Dcp2	0.615385	3	3	2	0	5	8	2.66667	4.33333
THC0290_0835	rplS	50S ribosomal protein L19	0.8	3	2	3	2	3	5	2.66667	3.33333
THC0290_0836	icd	Isocitrate dehydrogenase (NADP+)	1	7	8	6	6	8	7	7	7
THC0290_0854		Protein of unknown function	0.769231	3	3	4	4	4	5	3.33333	4.33333
THC0290_0859	rplI	50S ribosomal protein L9	2	2	5	3	3	2	0	3.33333	1.66667
THC0290_0866		Protein of unknown function	0	0	0	0	5	3	6	0	4.66667
THC0290_0867	recN	DNA repair protein recN	1	1	3	3	3	1	3	2.33333	2.33333
THC0290_0871	bamD	Outer membrane assembly lipoprotein precursor BamD	0	0	0	0	2	0	0	0	0.666667
THC0290_0872	dapA	Dihydrodipicolinate synthase	ABSENT	0	2	3	0	0	0	1.66667	0
THC0290_0874		Putative 2 ,3 -cyclic phosphodiesterase	0.8	2	0	2	0	1	4	1.33333	1.66667
THC0290_0883	ytxJ	Protein of unknown function YtxJ	ABSENT	0	0	2	0	0	0	0.666667	0
THC0290_0889	guaB	IMP dehydrogenase	0.5	1	1	1	1	2	3	1	2
THC0290_0891		Probable ATP-dependent RNA helicase, DEAD/DEAH box family	0.857143	4	2	6	4	3	7	4	4.66667
THC0290_0905	purB	Adenylosuccinate lyase	ABSENT	0	1	2	0	0	0	1	0
THC0290_0906		Aminocarboxylic acid CoA-ligase	3	1	3	2	1	0	1	2	0.666667
THC0290_0910		Protein of unknown function	0	0	0	0	3	0	3	0	2
THC0290_0916	rpsA	30S ribosomal protein S1	1.11458	35	38	34	35	30	31	35.6667	32
THC0290_0921		Protein of unknown function	1	2	3	3	3	2	3	2.66667	2.66667
THC0290_0923		Probable TonB-dependent outer membrane receptor precursor	ABSENT	2	0	1	0	0	0	1	0
THC0290_0931		Collagenase precursor	2.65789	31	33	37	14	11	13	33.6667	12.6667
THC0290_0941		Protein of unknown function	1.0625	3	9	5	7	4	5	5.66667	5.33333
THC0290_0942	clpB	ATPase with chaperone activity ATP-binding subunit	2.5	4	4	2	3	0	1	3.33333	1.33333
THC0290_0943		Probably involved in regulation of translation initiation	1	6	2	4	6	2	4	4	4
THC0290_0944		Probable S8 subtilisin family serine endopeptidase precursor	ABSENT	1	4	3	0	0	0	2.66667	0
THC0290_0946	pafA	Alkaline phosphatase precursor	0	0	0	0	10	7	7	0	8
THC0290_0954		Protein of unknown function	1.125	4	2	3	3	3	2	3	2.66667
THC0290_0967		Branched-chain amino acid aminotransferase/4-amino-4-deoxychorismate lyase family protein	0.4375	2	3	2	5	4	7	2.33333	5.33333
THC0290_0973	lpdA1	Dihydrolipoyl dehydrogenase	7	3	9	9	3	0	0	7	1
THC0290_0979		Probable peroxiredoxin	1	6	5	0	4	3	4	3.66667	3.66667
THC0290_0980		Thioredoxin family protein	0	0	0	0	0	3	4	0	2.33333
THC0290_0982		Acyl-CoA dehydrogenase family protein	1	0	0	3	1	0	2	1	1
THC0290_0987	ggt	Gamma-glutamyltransferase	0.272727	0	0	3	6	1	4	1	3.66667
THC0290_0994	lon	S16 family, ATP-dependent endopeptidase La	0.666667	2	0	0	2	0	1	0.666667	1
THC0290_0998		Hypothetical protein	1.5	0	3	3	0	4	0	2	1.33333
THC0290_0999		Protein of unknown function	1.33333	1	1	2	1	1	1	1.33333	1
THC0290_1002	putA	Proline dehydrogenase	1.5	2	2	2	2	0	2	2	1.33333
THC0290_1009		Probable transmembrane protein of unknown function	0	0	0	0	7	5	7	0	6.33333
THC0290_1011		Protein of unknown function precursor	1.31579	6	9	10	5	5	9	8.33333	6.33333
THC0290_1012	aspC2	Probable aspartate transaminase AspC2	0.666667	2	0	0	0	3	0	0.666667	1
THC0290_1013		Hypothetical lipoprotein precursor	0	0	0	0	2	0	1	0	1
THC0290_1035		Protein of unknown function	0.875	0	4	3	3	2	3	2.33333	2.66667
THC0290_1036	fjo10	Probable lipoprotein precursor Fjo10. Putative cation transport ATPase	0	0	0	0	3	2	2	0	2.33333
THC0290_1042	cafA	Ribonuclease G	1	1	1	1	1	1	1	1	1
THC0290_1051		Protein of unknown function	0.5	0	1	1	1	1	2	0.666667	1.33333
THC0290_1056		Protein of unknown function	0.470588	2	3	3	5	5	7	2.66667	5.66667
THC0290_1069	gmd	GDP-mannose 4,6-dehydratase	2	2	0	0	0	1	0	0.666667	0.333333
THC0290_1081	dapD	2,3,4,5-tetrahydropyridine-2,6-dicarboxylate N-succinyltransferas	7	3	7	4	2	0	0	4.66667	0.666667
THC0290_1082	dsbD	Thiol:disulfide interchange protein DsbD precursor	0	0	0	0	0	0	4	0	1.33333
THC0290_1085		Probable lipoprotein precursor	0	0	0	0	4	0	3	0	2.33333
THC0290_1096	gapA3	Glyceraldehyde-3-phosphate dehydrogenase (phosphorylating)	ABSENT	2	0	2	0	0	0	1.33333	0
THC0290_1098		Hypothetical protein precursor	0.375	1	1	1	3	2	3	1	2.66667
THC0290_1102		Probable lipoprotein precursor	0.157895	1	1	1	7	6	6	1	6.33333
THC0290_1103	fumC	Fumarate hydratase class II	1.42857	3	3	4	4	1	2	3.33333	2.33333
THC0290_1115	tpx	Thiol peroxidase	0	0	0	0	5	4	0	0	3
THC0290_1120	ribBA	Bifunctional enzyme : 3,4-dihydroxy-2-butanone 4-phosphate synthase/GTP cyclohydrolase II	1.83333	2	3	6	3	1	2	3.66667	2
THC0290_1218		Protein of unknown function precursor	1.28571	1	5	3	2	3	2	3	2.33333
THC0290_1227	sucC	Succinyl-CoA synthetase, beta subunit	1.92857	9	10	8	5	5	4	9	4.66667
THC0290_1229		Probable M61 family peptidase precursor	0.692308	4	0	5	1	4	8	3	4.33333
THC0290_1245		Thiol:disulfide interchange protein, C-terminal region	0	0	0	0	1	1	3	0	1.66667
THC0290_1246		Thiol:disulfide interchange lipoprotein precursor, N-terminal region	0.846154	8	7	7	7	8	11	7.33333	8.66667
THC0290_1252		Universal stress protein, UspA family	9	3	3	3	1	0	0	3	0.333333
THC0290_1280		Probable phosphoglycerol transferase	1	1	1	1	1	1	1	1	1
THC0290_1283		3-oxoacyl-[acyl-carrier-protein] reductase	1.14286	3	3	2	2	3	2	2.66667	2.33333
THC0290_1287	ppx	Exopolyphosphatase	2	0	0	2	1	0	0	0.666667	0.333333
THC0290_1292	sucD	Succinyl-CoA synthetase, alpha subunit	1.53846	19	20	21	13	12	14	20	13
THC0290_1296	lpxA	Acyl-[acyl-carrier-protein]--UDP-N-acetylglucosamine O-acyltransferase	1.5	1	2	3	2	1	1	2	1.33333
THC0290_1321		Protein of unknown function	1	0	0	2	1	1	0	0.666667	0.666667
THC0290_1324		Probable M1 family metalloprotease precursor	0.6	3	2	1	4	3	3	2	3.33333
THC0290_1326	ybcL	Probable phospholipid-binding protein precursor YbcL	ABSENT	2	4	3	0	0	0	3	0
THC0290_1331		Protein of unknown function precursor	0.75	0	1	2	2	0	2	1	1.33333
THC0290_1348	bfmBA	3-methyl-2-oxobutanoate dehydrogenase (2-methylpropanoyl-transferring)	0.647059	3	6	2	6	6	5	3.66667	5.66667
THC0290_1349		Probable oxidoreductase	0.5	0	1	1	1	2	1	0.666667	1.33333
THC0290_1361	pheT	Phenylalanine--tRNA ligase beta subunit	3	4	2	3	2	1	0	3	1
THC0290_1368	tal	Transaldolase	3	1	0	2	1	0	0	1	0.333333
THC0290_1371		Putative glutamine cyclotransferase	0.666667	1	1	0	1	1	1	0.666667	1
THC0290_1385	mscL	Large-conductance mechanosensitive channel	1.5	5	4	3	4	2	2	4	2.66667
THC0290_1393	thrS	Threonine--tRNA ligase	2.33333	4	4	6	1	3	2	4.66667	2
THC0290_1397		Peptidase, M16 family	0.678571	15	19	23	31	26	27	19	28
THC0290_1405		Probable phosphoglycerol transferase	0.4	1	0	1	1	2	2	0.666667	1.66667
THC0290_1406		Protein of unknown function	0	0	0	0	0	3	3	0	2
THC0290_1413		Protein of unknown function	2.25	3	3	3	1	2	1	3	1.33333
THC0290_1425	dnaK	Chaperone protein DnaK	1.5102	45	53	50	35	28	35	49.3333	32.6667
THC0290_1432		Phosphoglucomutase/phosphomannomutase family protein	0.6	2	0	1	0	3	2	1	1.66667
THC0290_1445	gcvT	Aminomethyltransferase	0.3125	5	0	0	5	4	7	1.66667	5.33333
THC0290_1448		Probable acetyl-CoA acetyltransferase	1.6	4	0	4	1	2	2	2.66667	1.66667
THC0290_1465		Protein of unknown function precursor	0	0	0	0	2	2	2	0	2
THC0290_1466		Probable N-acetylmuramoyl-L-alanine amidase precursor	0.666667	2	2	2	2	3	4	2	3
THC0290_1469		Protein of unknown function precursor	1.33333	9	6	5	0	8	7	6.66667	5
THC0290_1470	gyrA	DNA gyrase subunit A	2	3	0	3	1	0	2	2	1
THC0290_1471	clpA	ATPase with chaperone activity ATP-binding subunit	1.33333	5	8	7	5	5	5	6.66667	5
THC0290_1474		Probable metalloprotease	0.75	0	3	0	1	1	2	1	1.33333
THC0290_1479	rocD	Ornithine--oxo-acid transaminase	2.28571	3	7	6	7	0	0	5.33333	2.33333
THC0290_1482		Protein of unknown function	0.666667	2	2	0	2	2	2	1.33333	2
THC0290_1494		Probable ribonuclease	ABSENT	3	3	4	0	0	0	3.33333	0
THC0290_1496		Putative pyruvate/branched-chain alpha-keto acid dehydrogenase (E1) component, alpha and beta subunits	1.75	5	6	3	3	2	3	4.66667	2.66667
THC0290_1498	rho	Transcription termination factor Rho	14	4	5	5	1	0	0	4.66667	0.333333
THC0290_1507		Probable transmembrane protein of unknown function	1	0	0	2	1	1	0	0.666667	0.666667
THC0290_1508	lpdA2	Dihydrolipoyl dehydrogenase	3.125	7	9	9	8	0	0	8.33333	2.66667
THC0290_1511		Probable type I restriction-modification system, S and M subunits fusion protein	ABSENT	1	2	0	0	0	0	1	0
THC0290_1520		Probable endonuclease precursor	ABSENT	3	6	0	0	0	0	3	0
THC0290_1521	purL	Phosphoribosylformylglycinamidine synthase	1	0	1	3	2	2	0	1.33333	1.33333
THC0290_1524		Probable lipoprotein precursor	0	0	0	0	6	6	3	0	5
THC0290_1527		Protein of unknown function precursor containing a C-terminal secretion signal. Putative adhesin	1.92308	9	6	10	4	5	4	8.33333	4.33333
THC0290_1532	tktC	Transketolase, C-terminal subunit	1.71429	4	4	4	3	4	0	4	2.33333
THC0290_1533	tktA	Transketolase, N-terminal subunit	2.16667	3	4	6	3	1	2	4.33333	2
THC0290_1534	glyA	Glycine hydroxymethyltransferase	1.73684	8	14	11	8	5	6	11	6.33333
THC0290_1535	fahA	Fumarylacetoacetase	ABSENT	3	3	7	0	0	0	4.33333	0
THC0290_1537		Protein of unknown function precursor	0.8	4	6	6	7	5	8	5.33333	6.66667
THC0290_1538		Probable lipoprotein precursor	0.166667	2	0	2	11	7	6	1.33333	8
THC0290_1544	grpE	Chaperone protein GrpE	1.5	4	4	4	3	2	3	4	2.66667
THC0290_1545	dnaJ	Chaperone protein DnaJ	0	0	0	0	2	2	2	0	2
THC0290_1548		Probable sigma-54 dependent two-component system response regulatory protein	0	0	0	0	3	2	0	0	1.66667
THC0290_1551		Protein of unknown function	0.5	1	0	0	1	0	1	0.333333	0.666667
THC0290_1555		Protein of unknown function	0.204545	4	2	3	15	16	13	3	14.6667
THC0290_1558		Protein of unknown function	0.923077	4	4	4	4	5	4	4	4.33333
THC0290_1562		Putative transmembrane PASTA-domain protein	0	0	0	0	2	2	2	0	2
THC0290_1564		Probable M28 family aminopeptidase precursor	1.625	2	5	6	3	0	5	4.33333	2.66667
THC0290_1570	engD	GTP-dependent nucleic acid-binding protein EngD	0.909091	2	3	5	4	4	3	3.33333	3.66667
THC0290_1576		Protein of unknown function	2	1	1	2	0	0	2	1.33333	0.666667
THC0290_1598	accA	Acetyl-coenzyme A carboxylase carboxyl transferase alpha subunit	0.857143	0	2	4	3	2	2	2	2.33333
THC0290_1603		Probable superoxide dismutase	1.75	2	4	1	1	2	1	2.33333	1.33333
THC0290_1608	ftsH	Cell division protein FtsH	0.6	2	3	1	4	4	2	2	3.33333
THC0290_1609		Protein of unknown function	1	1	1	1	1	2	0	1	1
THC0290_1620	bfmBB	Dihydrolipoyllysine-residue (2-methylpropanoyl)transferase	0.967742	9	8	13	11	10	10	10	10.3333
THC0290_1626		Probable ABC-type transport system, ATPase component	1	1	1	1	1	1	1	1	1
THC0290_1629	secA	Preprotein translocase SecA subunit	0.923077	8	8	8	11	6	9	8	8.66667
THC0290_1631		Probable cytochrome c peroxidase precursor	0.741935	5	9	9	12	11	8	7.66667	10.3333
THC0290_1632		Probable lipoprotein precursor	0.938144	25	31	35	34	32	31	30.3333	32.3333
THC0290_1636	glcD	(S)-2-hydroxy-acid oxidase	ABSENT	1	1	3	0	0	0	1.66667	0
THC0290_1643		Protein of unknown function	0	0	0	0	4	5	3	0	4
THC0290_1657	glnA	Glutamate--ammonia ligase	0.666667	2	0	2	4	2	0	1.33333	2
THC0290_1659		Putative biopolymer transporter	0	0	0	0	2	0	3	0	1.66667
THC0290_1666		Probable lipoprotein precursor	5	3	4	3	0	2	0	3.33333	0.666667
THC0290_1668	vdh	Valine dehydrogenase	1.15385	14	16	15	14	12	13	15	13
THC0290_1672	secDF	Preprotein translocase SecD and SecF subunits	0.553846	12	11	13	20	20	25	12	21.6667
THC0290_1674	gyrB	DNA gyrase B subunit	0.85	7	4	6	6	7	7	5.66667	6.66667
THC0290_1675		Probable asparagine synthetase [glutamine-hydrolyzing]	ABSENT	0	6	4	0	0	0	3.33333	0
THC0290_1677	asd	Aspartate-semialdehyde dehydrogenase	ABSENT	2	3	0	0	0	0	1.66667	0
THC0290_1681		TPR-domain containing protein	0	0	0	0	3	5	7	0	5
THC0290_1684		Rhodanese-related sulfurtransferase	ABSENT	1	2	0	0	0	0	1	0
THC0290_1686		Nitroreductase	1.2	6	3	3	3	4	3	4	3.33333
THC0290_1687	yceI	Protein of unknown function YceI precursor	0.84	4	10	7	8	8	9	7	8.33333
THC0290_1697		Probable membrane fusion efflux protein	0.625	5	0	0	3	2	3	1.66667	2.66667
THC0290_1699	kdsA	2-dehydro-3-deoxyphosphooctonate aldolase	ABSENT	1	1	2	0	0	0	1.33333	0
THC0290_1717	typA	GTP-binding protein TypA	0.777778	6	5	3	5	8	5	4.66667	6
THC0290_1718	rpsT	30S ribosomal protein S20	1.25	1	2	2	1	1	2	1.66667	1.33333
THC0290_1720		Hypothetical lipoprotein precursor	0.875	2	2	3	2	2	4	2.33333	2.66667
THC0290_1728	ndk	Nucleoside-diphosphate kinase	1	4	3	3	3	3	4	3.33333	3.33333
THC0290_1732		Probable sugar O-acetyltransferase precursor	0.666667	1	0	1	1	0	2	0.666667	1
THC0290_1736		Probable penicillin-binding protein precursor	0	0	0	0	3	3	3	0	3
THC0290_1737	bsaA	Glutathione peroxidase BsaA	0.833333	3	1	1	0	6	0	1.66667	2
THC0290_1738	ccsBA	Probable cytochrome c-type biogenesis protein CcsBA	0	0	0	0	2	0	1	0	1
THC0290_1749	tlpB	Putative thiol:disulfide oxidoreductase TlpB	1.5	1	1	1	1	1	0	1	0.666667
THC0290_1750	tlpA	Putative thiol:disulfide oxidoreductase TlpA	0.666667	2	2	2	4	2	3	2	3
THC0290_1751	tpiA	Triose-phosphate isomerase	1.33333	1	4	3	4	0	2	2.66667	2
THC0290_1757		Probable secreted exopolyphosphatase precursor	1.16667	7	8	6	7	4	7	7	6
THC0290_1759		Fumarylacetoacetate hydrolase family protein	ABSENT	0	2	2	0	0	0	1.33333	0
THC0290_1761		Probable lipoprotein precursor	0.453125	13	1	15	19	21	24	9.66667	21.3333
THC0290_1772		Protein of unknown function precursor	0.363636	1	1	2	4	4	3	1.33333	3.66667
THC0290_1775		Probable lipoprotein precursor	0.818966	31	33	31	40	39	37	31.6667	38.6667
THC0290_1787	lipA	Lipoyl synthase	1	0	1	1	0	0	2	0.666667	0.666667
THC0290_1793	folD	Bifunctional protein FolD : methylenetetrahydrofolate dehydrogenase and methenyltetrahydrofolate cyclohydrolase	0.4	0	1	1	0	2	3	0.666667	1.66667
THC0290_1794	ffh	Signal recognition particle protein	1.13333	4	7	6	6	5	4	5.66667	5
THC0290_1795		Probable lipoprotein precursor	0	0	0	0	15	11	13	0	13
THC0290_1796		Probable lipoprotein precursor	0.463235	20	20	23	47	47	42	21	45.3333
THC0290_1799		Protein of unknown function	0.538462	5	6	10	13	14	12	7	13
THC0290_1800		Protein of unknown function	0.888889	6	5	5	6	6	6	5.33333	6
THC0290_1805		Protein of unknown function	1.02899	23	26	22	25	25	19	23.6667	23
THC0290_1806	irpA	Iron-regulated protein A precursor	1	8	8	8	11	7	6	8	8
THC0290_1812	hmuY	Putative heme binding lipoprotein precursor	0.638889	21	23	25	44	31	33	23	36
THC0290_1815		Protein of unknown function precursor	0.25	0	0	4	7	4	5	1.33333	5.33333
THC0290_1817	argS	Arginine--tRNA ligase	ABSENT	1	0	4	0	0	0	1.66667	0
THC0290_1819		Probable TonB-dependent outer membrane receptor precursor	4	1	2	1	1	0	0	1.33333	0.333333
THC0290_1820	fabH2	3-oxoacyl-[acyl-carrier-protein] synthase III protein FabH2	5	3	0	2	1	0	0	1.66667	0.333333
THC0290_1826	yiaD	Probable lipoprotein YiaD precursor	0.904762	6	8	5	8	6	7	6.33333	7
THC0290_1828	htpG	Chaperone protein HtpG	1.57692	11	13	17	13	4	9	13.6667	8.66667
THC0290_1829		Probable TonB-dependent outer membrane receptor precursor	0	0	0	0	1	1	2	0	1.33333
THC0290_1839	purC	Phosphoribosylaminoimidazolesuccinocarboxamide synthase	0.666667	2	0	0	1	1	1	0.666667	1
THC0290_1850	dnaN	DNA polymerase III, beta subunit	2	0	2	0	0	0	1	0.666667	0.333333
THC0290_1856		Probable transmembrane protein of unknown function	0	0	0	0	3	4	4	0	3.66667
THC0290_1858		Protein of unknown function	0	0	0	0	0	2	0	0	0.666667
THC0290_1867		Putative sensor (PAS) domain for methyl-accepting chemotaxis sensory transducer	1.375	4	3	4	3	3	2	3.66667	2.66667
THC0290_1874	pepX2	Xaa-Pro dipeptidyl-peptidase precursor	1.46875	12	16	19	13	11	8	15.6667	10.6667
THC0290_1875		Protein of unknown function precursor	1.5	2	0	1	0	0	2	1	0.666667
THC0290_1877		Hypothetical protein	0.25	1	0	0	1	1	2	0.333333	1.33333
THC0290_1890	parB	Chromosome partitioning protein ParB	1.83333	3	4	4	3	2	1	3.66667	2
THC0290_1895	rpmE	50S ribosomal protein L31	1.44444	2	6	5	3	3	3	4.33333	3
THC0290_1902		Probable lipoprotein precursor	1.5	0	3	0	0	0	2	1	0.666667
THC0290_1907		Probable HD superfamily hydrolase	1.42857	3	5	2	2	2	3	3.33333	2.33333
THC0290_1912		Hypothetical protein	2	2	2	2	1	1	1	2	1
THC0290_1923		Protein of unknown function	4	2	0	2	1	0	0	1.33333	0.333333
THC0290_1925	acnA	Aconitate hydratase	1.16667	7	9	12	10	6	8	9.33333	8
THC0290_1928	surA	Peptidyl-prolyl cis-trans isomerase precursor	0.666667	3	6	5	7	6	8	4.66667	7
THC0290_1929		Probable peptidyl-prolyl cis-trans isomerase precursor	0.368421	2	2	3	6	6	7	2.33333	6.33333
THC0290_1932		Protein of unknown function precursor containing a C-terminal secretion signal. Putative adhesin.	12.6667	9	14	15	2	0	1	12.6667	1
THC0290_1933	prfC	Peptide chain release factor 3 (RF-3)	2	1	0	1	1	0	0	0.666667	0.333333
THC0290_1936	rpoC	DNA-directed RNA polymerase beta' subunit RpoC	1.57778	26	19	26	17	11	17	23.6667	15
THC0290_1937	rpoB	DNA-directed RNA polymerase beta subunit RpoB	1.40385	21	22	30	17	14	21	24.3333	17.3333
THC0290_1938	rplL	50S ribosomal protein L7/L12	1.22222	5	9	8	7	7	4	7.33333	6
THC0290_1939	rplJ	50S ribosomal protein L10	1.08	7	9	11	10	7	8	9	8.33333
THC0290_1940	rplA	50S ribosomal protein L1	1.9	12	12	14	7	7	6	12.6667	6.66667
THC0290_1941	rplK	50S ribosomal protein L11	0.846154	2	5	4	6	3	4	3.66667	4.33333
THC0290_1942	nusG	Transcription antitermination protein NusG	2	2	4	2	2	1	1	2.66667	1.33333
THC0290_1944	tuf	Elongation factor Tu (EF-Tu)	1.16071	43	44	43	39	34	39	43.3333	37.3333
THC0290_1945		Protein of unknown function	0.555556	2	1	2	3	3	3	1.66667	3
THC0290_1953		Cysteine synthase/cystathionine beta-synthase family protein	0.923077	6	3	3	5	4	4	4	4.33333
THC0290_1955		SusD/RagB family lipoprotein precursor	0.694915	12	14	15	21	20	18	13.6667	19.6667
THC0290_1956		SusC/RagA family TonB-dependent receptor precursor, Omp121 family	0.72	29	31	30	41	41	43	30	41.6667
THC0290_1959	lysS	Lysine--tRNA ligase	1.2	2	2	2	2	2	1	2	1.66667
THC0290_1960		Hypothetical protein precursor	0.125	0	0	1	2	1	5	0.333333	2.66667
THC0290_1961	hemL	Glutamate-1-semialdehyde aminotransferase	ABSENT	0	2	0	0	0	0	0.666667	0
THC0290_1973	degP/Q	Protease DegP/Q precursor	0.777778	7	8	6	10	9	8	7	9
THC0290_1974	gapA2	Glyceraldehyde-3-phosphate dehydrogenase (phosphorylating)	1.53571	13	15	15	8	10	10	14.3333	9.33333
THC0290_1975		Protein of unknown function	0.75	1	1	1	3	0	1	1	1.33333
THC0290_1978		Protein of unknown function	1.06667	4	5	7	4	5	6	5.33333	5
THC0290_2035	wbpM	WbpM protein involved in UDP-D-Qui2NAc biosynthesis (a nucleotide sugar precursor for antigen-O biosynthesis)	0	0	0	0	0	1	2	0	1
THC0290_2048	capD	UDP-glucose 4-epimerase	0.5	1	0	1	0	2	2	0.666667	1.33333
THC0290_2049	rmlA	Glucose-1-phosphate thymidylyltransferase	1.5	0	1	2	1	1	0	1	0.666667
THC0290_2050	rmlB	dTDP-glucose 4,6-dehydratase	1.33333	2	1	1	2	1	0	1.33333	1
THC0290_2051	ugd	UDP-glucose 6-dehydrogenase	ABSENT	2	2	2	0	0	0	2	0
THC0290_2054	wzc	Probable tyrosine-protein kinase involved in exopolysaccharide biosynthesis Wzc	0	0	0	0	1	1	3	0	1.66667
THC0290_2063		Amidinotransferase family protein	1	0	1	1	1	1	0	0.666667	0.666667
THC0290_2064	gltA	Citrate (Si)-synthase	2.2	8	5	9	3	4	3	7.33333	3.33333
THC0290_2065	eno	Phosphopyruvate hydratase	2.44444	5	7	10	3	4	2	7.33333	3
THC0290_2067	rplQ	50S ribosomal protein L17	5.33333	7	5	4	0	0	3	5.33333	1
THC0290_2068	rpoA	DNA-directed RNA polymerase alpha subunit RpoA	0.958333	7	8	8	8	8	8	7.66667	8
THC0290_2069	rpsD	30S ribosomal protein S4	0.692308	3	3	3	6	3	4	3	4.33333
THC0290_2071	rpsM	30S ribosomal protein S13	1.71429	4	5	3	2	2	3	4	2.33333
THC0290_2074	secY	Preprotein translocase SecY subunit	1.33333	2	1	1	1	1	1	1.33333	1
THC0290_2075	rplO	50S ribosomal protein L15	1.625	4	5	4	2	1	5	4.33333	2.66667
THC0290_2076	rpmD	50S ribosomal protein L30	0.8	2	1	1	2	2	1	1.33333	1.66667
THC0290_2077	rpsE	30S ribosomal protein S5	1	8	7	6	8	5	8	7	7
THC0290_2078	rplR	50S ribosomal protein L18	ABSENT	2	2	3	0	0	0	2.33333	0
THC0290_2079	rplF	50S ribosomal protein L6	1.72222	10	12	9	6	6	6	10.3333	6
THC0290_2080	rpsH	30S ribosomal protein S8	0.583333	4	3	0	4	5	3	2.33333	4
THC0290_2081	rpsN	30S ribosomal protein S14	1.25	3	4	3	3	3	2	3.33333	2.66667
THC0290_2082	rplE	50S ribosomal protein L5	0.761905	4	7	5	6	8	7	5.33333	7
THC0290_2083	rplX	50S ribosomal protein L24	1.8	2	4	3	2	2	1	3	1.66667
THC0290_2084	rplN	50S ribosomal protein L14	0.714286	2	1	2	2	3	2	1.66667	2.33333
THC0290_2085	rpsQ	30S ribosomal protein S17	0.428571	1	1	1	3	3	1	1	2.33333
THC0290_2086	rpmC	50S ribosomal protein L29	1.28571	2	3	4	3	1	3	3	2.33333
THC0290_2087	rplP	50S ribosomal protein L16	1	2	0	0	0	0	2	0.666667	0.666667
THC0290_2088	rpsC	30S ribosomal protein S3	3	2	0	1	0	1	0	1	0.333333
THC0290_2089	rplV	50S ribosomal protein L22	0.8	3	0	5	3	3	4	2.66667	3.33333
THC0290_2090	rpsS	30S ribosomal protein S19	1.75	5	4	5	5	0	3	4.66667	2.66667
THC0290_2091	rplB	50S ribosomal protein L2	1.90909	13	13	16	8	7	7	14	7.33333
THC0290_2092	rplW	50S ribosomal protein L23	0.6	1	1	1	1	2	2	1	1.66667
THC0290_2093	rplD	50S ribosomal protein L4	1.09091	0	0	12	11	0	0	4	3.66667
THC0290_2094	rplC	50S ribosomal protein L3	2.92308	9	16	13	12	1	0	12.6667	4.33333
THC0290_2095	rpsJ	30S ribosomal protein S10	0.6	2	0	1	3	0	2	1	1.66667
THC0290_2096	fusA	Elongation factor G (EF-G)	1.44615	30	33	31	24	21	20	31.3333	21.6667
THC0290_2097	rpsG	30S ribosomal protein S7	1.6	5	7	4	3	3	4	5.33333	3.33333
THC0290_2098	rpsL	30S ribosomal protein S12	0.714286	2	2	1	3	3	1	1.66667	2.33333
THC0290_2101		SusD/RagB family lipoprotein precursor	0.764706	12	16	11	18	19	14	13	17
THC0290_2105		Protein of unknown function precursor	1.5	1	1	1	2	0	0	1	0.666667
THC0290_2110		Protein of unknown function precursor, putative S46 family serine protease	0.690476	9	10	10	13	11	18	9.66667	14
THC0290_2114	adk	Adenylate kinase	2	2	0	0	0	1	0	0.666667	0.333333
THC0290_2128	gcvP	Glycine dehydrogenase (decarboxylating)	2.5	2	9	9	2	2	4	6.66667	2.66667
THC0290_2142	pdhC	Pyruvate dehydrogenase E2 component (dihydrolipoamide acetyltransferase)	1.53333	7	8	8	5	4	6	7.66667	5
THC0290_2143	pdhA	Pyruvate dehydrogenase E1 component, alpha subunit	2	4	4	2	2	2	1	3.33333	1.66667
THC0290_2146	porU	Por secretion system protein PorU precursor. C-terminal signal peptidase	0	0	0	0	21	25	22	0	22.6667
THC0290_2147	gldJ	Gliding motility lipoprotein precursor GldJ	ABSENT	27	28	26	0	0	0	27	0
THC0290_2154		Putative transporter precursor	0	0	0	0	1	1	2	0	1.33333
THC0290_2158		Uncharacterized protein precursor. Probable phage protein.	1.5	4	3	5	6	1	1	4	2.66667
THC0290_2159		Protein of unknown function precursor	0.382353	6	7	0	10	11	13	4.33333	11.3333
THC0290_2160		Putative ABC-type phosphate-transport system, binding lipoprotein precursor component	0.875	1	3	3	2	2	4	2.33333	2.66667
THC0290_2162	tonB	Protein TonB	1.18182	8	11	7	9	7	6	8.66667	7.33333
THC0290_2163	exbD2	Biopolymer transport ExbD2 protein	0.785714	3	4	4	4	4	6	3.66667	4.66667
THC0290_2164	exbD1	Biopolymer transport ExbD1 protein	1.4	2	3	2	1	2	2	2.33333	1.66667
THC0290_2165	exbB	Biopolymer transport ExbB protein	2.42857	6	6	5	2	2	3	5.66667	2.33333
THC0290_2166		Protein of unknown function	ABSENT	0	0	2	0	0	0	0.666667	0
THC0290_2173	rplU	50S ribosomal protein L21	0.976744	14	16	12	16	10	17	14	14.3333
THC0290_2181	nuoG	NADH dehydrogenase I, G subunit, N-terminal region	2	0	2	2	1	1	0	1.33333	0.666667
THC0290_2182		Hypothetical protein precursor	2	0	0	2	1	0	0	0.666667	0.333333
THC0290_2193		Protein of unknown function precursor	0	0	0	0	2	2	4	0	2.66667
THC0290_2199	lepA	GTP-binding protein LepA	1.6	3	3	2	2	1	2	2.66667	1.66667
THC0290_2202	recA	Recombinase A	1	7	6	6	7	6	6	6.33333	6.33333
THC0290_2207	asnS	Asparagine--tRNA ligase	0.636364	2	3	2	3	4	4	2.33333	3.66667
THC0290_2237	darB	3-oxoacyl-[acyl-carrier-protein] synthase III protein DarB	3	0	2	1	1	0	0	1	0.333333
THC0290_2244		Protein of unknown function	1.5	2	5	5	3	2	3	4	2.66667
THC0290_2246		Putative dehydrogenase/oxidoreductase	ABSENT	1	0	2	0	0	0	1	0
THC0290_2252	pcd	Piperideine-6-carboxylate dehydrogenase	0.791667	6	5	8	9	8	7	6.33333	8
THC0290_2260		Probable S41A family C-terminal processing peptidase precursor	0.724138	7	9	5	10	8	11	7	9.66667
THC0290_2262		Thioredoxin family protein precursor	0.481481	3	6	4	11	7	9	4.33333	9
THC0290_2266	pepX1	Xaa-Pro dipeptidyl-peptidase precursor	2.52778	27	35	29	28	4	4	30.3333	12
THC0290_2272	prc	Probable membrane associated S41A family C-terminal processing peptidase	1	2	5	3	3	3	4	3.33333	3.33333
THC0290_2277		Protein of unknown function	2	6	5	5	3	2	3	5.33333	2.66667
THC0290_2279		Probable membrane-associated esterase	0.25	0	0	1	2	1	1	0.333333	1.33333
THC0290_2292	greA	Transcription elongation factor GreA	1.125	2	4	3	3	2	3	3	2.66667
THC0290_2294	pop	Prolyl oligopeptidase family protein precursor	2.29412	12	16	11	9	4	4	13	5.66667
THC0290_2295	pepC	Bleomycin hydrolase	0.811321	14	15	14	21	18	14	14.3333	17.6667
THC0290_2301	pckA	Phosphoenolpyruvate carboxykinase (ATP)	1.75	15	20	21	13	12	7	18.6667	10.6667
THC0290_2303	accC	Biotin carboxylase	4	2	3	3	0	2	0	2.66667	0.666667
THC0290_2304	accB	Acetyl-CoA carboxylase, biotin carboxyl carrier protein	3	3	0	0	0	0	1	1	0.333333
THC0290_2305	fabH3	3-oxoacyl-[acyl-carrier-protein] synthase III protein FabH3	ABSENT	2	3	4	0	0	0	3	0
THC0290_2314		Probable lipoprotein precursor	0.5	1	0	0	0	0	2	0.333333	0.666667
THC0290_2316		Probable penicillin-binding protein	1.66667	2	1	2	1	0	2	1.66667	1
THC0290_2318	sufC	Fe-S assembly ATPase, SufC	1.875	6	4	5	4	2	2	5	2.66667
THC0290_2322		Probable S8 subtilisin family serine endopeptidase precursor	0.793103	7	8	8	10	9	10	7.66667	9.66667
THC0290_2323		Probable M1 family aminopeptidase precursor	0.692308	3	3	3	5	4	4	3	4.33333
THC0290_2326		Probable multidrug resistance protein. AcrB/AcrD/AcrF family protein	0.672414	12	11	16	21	20	17	13	19.3333
THC0290_2327		Probable membrane fusion efflux lipoprotein precursor	1.13208	20	22	18	19	17	17	20	17.6667
THC0290_2328		Probable outer membrane efflux protein precursor	2	0	3	3	1	1	1	2	1
THC0290_2333	sucA	Oxoglutarate dehydrogenase (succinyl-transferring)	1.36364	7	11	12	8	5	9	10	7.33333
THC0290_2334	sucB	Dihydrolipoyllysine-residue succinyltransferase component of 2-oxoglutarate dehydrogenase complex	1.82609	15	12	15	9	5	9	14	7.66667
THC0290_2336		Probable outer membrane protein precursor, OmpA family	0.454545	5	5	5	11	12	10	5	11
THC0290_2338	claF	Protein of unknown function precursor, putative adhesin	0.727273	5	6	5	7	7	8	5.33333	7.33333
THC0290_2341	purH	Bifunctional purine biosynthesis protein PurH	0.428571	1	0	5	6	4	4	2	4.66667
THC0290_2342	mreB	Rod shape-determining protein MreB	1.2	0	4	2	2	1	2	2	1.66667
THC0290_2347	nucA	Probable DNA/RNA non-specific endonuclease precursor	0	0	0	0	1	2	2	0	1.66667
THC0290_2350		Probable lipoprotein precursor	0.503067	27	25	30	63	45	55	27.3333	54.3333
THC0290_2354	glyS	Glycine--tRNA ligase	1	2	3	1	2	2	2	2	2
THC0290_2355		Protein of unknown function precursor. Putative peptidyl-prolyl cis-trans isomerase precursor	0.651515	16	14	13	21	21	24	14.3333	22
THC0290_2357		Probable lipoprotein precursor. Putative lipopolysaccharide assembly protein LptC	0.272727	1	1	1	4	4	3	1	3.66667
THC0290_2366		Probable lipoprotein precursor	0.428571	1	1	1	1	3	3	1	2.33333
THC0290_2374		Probable sugar phosphate nucleotydyl transferase	1.2	2	1	3	2	1	2	2	1.66667
THC0290_2379	atpG	ATP synthase gamma subunit	2.66667	2	2	4	3	0	0	2.66667	1
THC0290_2380	atpA	ATP synthase alpha subunit	1.6875	7	10	10	5	5	6	9	5.33333
THC0290_2381	atpH	ATP synthase delta subunit	1.33333	2	1	1	1	1	1	1.33333	1
THC0290_2382	atpF	ATP synthase B subunit	4	1	1	2	0	1	0	1.33333	0.333333
THC0290_2385		RCC1 (Regulator of Chromosome Condensation) repeat domain protein precursor	ABSENT	4	7	6	0	0	0	5.66667	0
THC0290_2389	sprE	SprE lipoprotein precursor	0.222222	1	0	1	2	3	4	0.666667	3
THC0290_2401	rmlC	dTDP-4-dehydrorhamnose 3,5-epimerase	ABSENT	0	2	0	0	0	0	0.666667	0

## Sheet: gldD_diff.abundance_surfome
Locus_tag	Gene	Description	WT/gldD ratio	WT.1	WT.2	WT.3	gldD.1	gldD.2	gldD.3	adj.pval	mean.WT	mean.gldD
THC0290_2147	gldJ	Gliding motility lipoprotein precursor GldJ	ABSENT	28	26	27	0	0	0	7.29e-24	27	0
THC0290_2385		RCC1 (Regulator of Chromosome Condensation) repeat domain protein precursor	ABSENT	7	6	4	0	0	0	1.58e-05	5.66667	0
THC0290_0143		ATPase, MoxR family	ABSENT	4	7	3	0	0	0	9.96e-05	4.66667	0
THC0290_0091		Probable glycoside hydrolase precursor	ABSENT	0	7	6	0	0	0	0.000190886	4.33333	0
THC0290_1535	fahA	Fumarylacetoacetase	ABSENT	3	7	3	0	0	0	0.000190886	4.33333	0
THC0290_1494		Probable ribonuclease	ABSENT	3	4	3	0	0	0	0.00113187	3.33333	0
THC0290_1675		Probable asparagine synthetase [glutamine-hydrolyzing]	ABSENT	6	4	0	0	0	0	0.00113187	3.33333	0
THC0290_0462	nrdB	Ribonucleoside-diphosphate reductase, beta subunit	ABSENT	3	4	2	0	0	0	0.00187017	3	0
THC0290_1326	ybcL	Probable phospholipid-binding protein precursor YbcL	ABSENT	4	3	2	0	0	0	0.00187017	3	0
THC0290_1520		Probable endonuclease precursor	ABSENT	6	0	3	0	0	0	0.00187017	3	0
THC0290_2305	fabH3	3-oxoacyl-[acyl-carrier-protein] synthase III protein FabH3	ABSENT	3	4	2	0	0	0	0.00187017	3	0
THC0290_0106		Protein of unknown function precursor	ABSENT	3	0	5	0	0	0	0.00347112	2.66667	0
THC0290_0666	rpoD	RNA polymerase sigma-70 factor RpoD	ABSENT	1	3	4	0	0	0	0.00347112	2.66667	0
THC0290_0944		Probable S8 subtilisin family serine endopeptidase precursor	ABSENT	4	3	1	0	0	0	0.00347112	2.66667	0
THC0290_0470		Protein of unknown function	ABSENT	3	3	1	0	0	0	0.00586368	2.33333	0
THC0290_2078	rplR	50S ribosomal protein L18	ABSENT	2	3	2	0	0	0	0.00586368	2.33333	0
THC0290_0186		Probable cell surface protein (Leucine-rich repeat protein) precursor	ABSENT	0	3	1	0	0	0	0.00347112	1.33333	0
THC0290_0129		Putative outer membrane protein precursor	45	15	16	14	1	0	0	9.15e-12	15	0.333333
THC0290_0149		Probable alcohol dehydrogenase	15	4	6	5	0	0	1	0.000804238	5	0.333333
THC0290_0164	sodA	Superoxide dismutase [Mn]	15	5	6	4	0	0	1	0.000804238	5	0.333333
THC0290_1498	rho	Transcription termination factor Rho	14	5	5	4	1	0	0	0.00134719	4.66667	0.333333
THC0290_1932		Protein of unknown function precursor containing a C-terminal secretion signal. Putative adhesin.	12.6667	14	15	9	2	0	1	1.07e-07	12.6667	1
THC0290_1081	dapD	2,3,4,5-tetrahydropyridine-2,6-dicarboxylate N-succinyltransferas	7	7	4	3	2	0	0	0.00539651	4.66667	0.666667
THC0290_0973	lpdA1	Dihydrolipoyl dehydrogenase	7	9	9	3	3	0	0	0.000676196	7	1
THC0290_0743	gldN	Gliding motility protein precursor GldN	6.8	12	11	11	3	1	1	1.21e-05	11.3333	1.66667
THC0290_0754		Protein of unknown function precursor, putative adhesin	6.33333	6	8	5	0	0	3	0.00165736	6.33333	1
THC0290_2067	rplQ	50S ribosomal protein L17	5.33333	5	4	7	0	0	3	0.00586368	5.33333	1
THC0290_0736		Protein of unknown function precursor	4.75	6	6	7	3	1	0	0.0042329	6.33333	1.33333
THC0290_0786		Acyl-CoA dehydrogenase family protein	4.75	6	9	4	3	0	1	0.0042329	6.33333	1.33333
THC0290_0290	gdhA	Glutamate dehydrogenase (NADP+)	4.54545	15	19	16	11	0	0	4.02e-06	16.6667	3.66667
THC0290_0741	gldL	Gliding motility transmembrane protein GldL	3.28571	8	7	8	2	3	2	0.00830889	7.66667	2.33333
THC0290_1508	lpdA2	Dihydrolipoyl dehydrogenase	3.125	9	9	7	8	0	0	0.00754371	8.33333	2.66667
THC0290_2094	rplC	50S ribosomal protein L3	2.92308	16	13	9	12	1	0	0.00177828	12.6667	4.33333
THC0290_0417	pruA	1-pyrroline-5-carboxylate dehydrogenase	2.91667	12	13	10	6	3	3	0.00270331	11.6667	4
THC0290_0740	gldK	Gliding motility lipoprotein precursor GldK	2.66667	10	11	11	4	4	4	0.00670559	10.6667	4
THC0290_0931		Collagenase precursor	2.65789	33	37	31	14	11	13	1.38e-06	33.6667	12.6667
THC0290_2266	pepX1	Xaa-Pro dipeptidyl-peptidase precursor	2.52778	35	29	27	28	4	4	1.03e-05	30.3333	12
THC0290_2294	pop	Prolyl oligopeptidase family protein precursor	2.29412	16	11	12	9	4	4	0.00872252	13	5.66667
THC0290_0122	atpD	ATP synthase beta subunit	2.03125	22	25	18	12	10	10	0.00311772	21.6667	10.6667
THC0290_1425	dnaK	Chaperone protein DnaK	1.5102	53	50	45	35	28	35	0.00516554	49.3333	32.6667
THC0290_1812	hmuY	Putative heme binding lipoprotein precursor	0.638889	23	25	21	44	31	33	0.00969492	23	36
THC0290_0118		Probable lipoprotein precursor	0.560241	35	35	23	53	54	59	5.25e-05	31	55.3333
THC0290_0827		Probable M1 family aminopeptidase precursor	0.509434	10	7	10	17	19	17	0.00988733	9	17.6667
THC0290_2350		Probable lipoprotein precursor	0.503067	25	30	27	63	45	55	3.76e-06	27.3333	54.3333
THC0290_0068		Flagellar motor/Chemotaxis (MotB)-related lipoprotein precursor	0.481481	8	12	6	18	19	17	0.00565104	8.66667	18
THC0290_0080		Probable lipoprotein precursor	0.473684	7	10	10	19	17	21	0.00367273	9	19
THC0290_1796		Probable lipoprotein precursor	0.463235	20	23	20	47	47	42	3.76e-06	21	45.3333
THC0290_1761		Probable lipoprotein precursor	0.453125	1	15	13	19	21	24	0.00133903	9.66667	21.3333
THC0290_2159		Protein of unknown function precursor	0.382353	7	0	6	10	11	13	0.00586368	4.33333	11.3333
THC0290_0491	fcpB	Streptopain family cystein protease precursor	0.325	5	5	3	12	13	15	0.000907414	4.33333	13.3333
THC0290_0402		Outer membrane protein precursor, AsmA family	0.305556	2	5	4	13	13	10	0.00110094	3.66667	12
THC0290_0021	remF	Gliding motility protein RemF precursor	0.297297	0	11	0	15	10	12	0.000777281	3.66667	12.3333
THC0290_1555		Protein of unknown function	0.204545	2	3	4	15	16	13	8.21e-06	3	14.6667
THC0290_1538		Probable lipoprotein precursor	0.166667	0	2	2	11	7	6	0.000522065	1.33333	8
THC0290_1102		Probable lipoprotein precursor	0.157895	1	1	1	7	6	6	0.00165736	1	6.33333
THC0290_0355		Probable lipoprotein precursor	0.151515	0	5	0	11	11	11	1.92e-05	1.66667	11
THC0290_2146	porU	Por secretion system protein PorU precursor. C-terminal signal peptidase	0	0	0	0	21	25	22	3.25e-20	0	22.6667
THC0290_0170		Probable cell surface protein (Leucine-rich repeat protein) precursor	0	0	0	0	4	4	3	7.53e-12	0	3.66667
THC0290_1795		Probable lipoprotein precursor	0	0	0	0	15	11	13	9.15e-12	0	13
THC0290_0946	pafA	Alkaline phosphatase precursor	0	0	0	0	10	7	7	2.7e-07	0	8
THC0290_0177		Probable cell surface protein (Leucine-rich repeat protein) precursor	0	0	0	0	1	0	0	9.86e-07	0	0.333333
THC0290_0025	sprB	Putative adhesin precursor SprB (modular protein)	0	0	0	0	6	6	7	4.83e-06	0	6.33333
THC0290_1009		Probable transmembrane protein of unknown function	0	0	0	0	7	5	7	4.83e-06	0	6.33333
THC0290_0176		Probable cell surface protein (Leucine-rich repeat protein) precursor	0	0	0	0	1	1	1	5.25e-05	0	1
THC0290_1524		Probable lipoprotein precursor	0	0	0	0	6	6	3	5.25e-05	0	5
THC0290_1681		TPR-domain containing protein	0	0	0	0	3	5	7	5.25e-05	0	5
THC0290_0866		Protein of unknown function	0	0	0	0	5	3	6	9.96e-05	0	4.66667
THC0290_0079		Protein of unknown function	0	0	0	0	6	4	2	0.000356317	0	4
THC0290_0121		Probable lipoprotein precursor	0	0	0	0	3	5	4	0.000356317	0	4
THC0290_1643		Protein of unknown function	0	0	0	0	4	5	3	0.000356317	0	4
THC0290_0196		Protein of unknown function	0	0	0	0	3	3	5	0.000673778	0	3.66667
THC0290_1856		Probable transmembrane protein of unknown function	0	0	0	0	3	4	4	0.000673778	0	3.66667
THC0290_1115	tpx	Thiol peroxidase	0	0	0	0	5	4	0	0.00187017	0	3
THC0290_1736		Probable penicillin-binding protein precursor	0	0	0	0	3	3	3	0.00187017	0	3
THC0290_2193		Protein of unknown function precursor	0	0	0	0	2	2	4	0.00347112	0	2.66667
THC0290_0085		Probable M50 family membrane-associated zinc metalloprotease	0	0	0	0	2	2	3	0.00586368	0	2.33333
THC0290_0646	gldB	Gliding motility lipoprotein precursor GldB	0	0	0	0	2	2	3	0.00586368	0	2.33333
THC0290_0980		Thioredoxin family protein	0	0	0	0	0	3	4	0.00586368	0	2.33333
THC0290_1036	fjo10	Probable lipoprotein precursor Fjo10. Putative cation transport ATPase	0	0	0	0	3	2	2	0.00586368	0	2.33333
THC0290_1085		Probable lipoprotein precursor	0	0	0	0	4	0	3	0.00586368	0	2.33333

## Sheet: gldG_allproteins_surfome
Locus_tag	Gene	Description	WT/gldG ratio	WT.1	WT.2	WT.3	gldG.1	gldG.2	gldG.3	mean.WT	mean.gldG
THC0290_0002		Protein of unknown function precursor	0	0	0	0	4	0	2	0	2
THC0290_0006		Hypothetical protein precursor	0.666667	2	0	0	2	1	0	0.666667	1
THC0290_0009		Band 7 family protein	1.66667	3	3	4	3	1	2	3.33333	2
THC0290_0010	gltX	Glutamate--tRNA ligase	0	0	0	0	0	2	3	0	1.66667
THC0290_0011		Putative chromosome segregation ATPase	0	0	0	0	0	2	1	0	1
THC0290_0013	gidA	tRNA uridine 5-carboxymethylaminomethyl modification enzyme GidA	0.125	0	0	1	3	2	3	0.333333	2.66667
THC0290_0015		Probable outer membrane lipoprotein precursor, OmpH family	0.428571	1	1	4	6	3	5	2	4.66667
THC0290_0021	remF	Gliding motility protein RemF precursor	0.297297	0	0	11	14	12	11	3.66667	12.3333
THC0290_0022	remG	Gliding motility protein RemG precursor	0.307692	1	2	1	5	3	5	1.33333	4.33333
THC0290_0024	sprD	Putative cell surface protein precursor SprD	0.384615	3	0	2	4	5	4	1.66667	4.33333
THC0290_0025	sprB	Putative adhesin precursor SprB (modular protein)	0	0	0	0	8	8	9	0	8.33333
THC0290_0027	pgk	Phosphoglycerate kinase	1.1875	12	13	13	9	13	10	12.6667	10.6667
THC0290_0030		Probable outer membrane protein precursor, OmpA family	0	0	0	0	2	1	2	0	1.66667
THC0290_0034	mrcA	Penicillin-binding protein 1A	0.636364	2	3	2	4	3	4	2.33333	3.66667
THC0290_0047		Hypothetical lipoprotein precursor	0.6875	5	13	15	15	16	17	11	16
THC0290_0056	crt	Probable 3-hydroxybutyryl-CoA dehydratase	1.5	2	1	3	2	2	0	2	1.33333
THC0290_0060	yqiW	Protein of unknown function YqiW	3	0	0	3	0	0	1	1	0.333333
THC0290_0062	metG	Methionine--tRNA ligase	0.555556	2	1	2	3	3	3	1.66667	3
THC0290_0068		Flagellar motor/Chemotaxis (MotB)-related lipoprotein precursor	0.472727	6	8	12	20	16	19	8.66667	18.3333
THC0290_0070		Putative hemolysin	0.5	0	0	1	2	0	0	0.333333	0.666667
THC0290_0073	mgtE	Mg2+ transporter MgtE	2	2	0	2	2	0	0	1.33333	0.666667
THC0290_0075		Protein of unknown function	ABSENT	2	0	0	0	0	0	0.666667	0
THC0290_0077	serS	Serine--tRNA ligase	1.83333	3	4	4	2	1	3	3.66667	2
THC0290_0079		Protein of unknown function	0	0	0	0	4	4	5	0	4.33333
THC0290_0080		Probable lipoprotein precursor	0.465517	10	7	10	20	20	18	9	19.3333
THC0290_0085		Probable M50 family membrane-associated zinc metalloprotease	0	0	0	0	0	4	3	0	2.33333
THC0290_0087		Probable single-stranded DNA-binding protein	0	0	0	0	2	1	2	0	1.66667
THC0290_0090	pepO	M13 family metallopeptidase PepO precursor	0.659091	9	9	11	15	15	14	9.66667	14.6667
THC0290_0091		Probable glycoside hydrolase precursor	ABSENT	6	0	7	0	0	0	4.33333	0
THC0290_0098	sdhA	Succinate dehydrogenase, flavoprotein subunit	0.75	4	4	4	3	4	9	4	5.33333
THC0290_0100	sdhB	Succinate dehydrogenase, iron-sulfur protein	0.714286	1	3	1	2	2	3	1.66667	2.33333
THC0290_0102		Protein of unknown function	0.891892	9	13	11	11	15	11	11	12.3333
THC0290_0103		Protein of unknown function precursor	1.3	0	6	7	6	0	4	4.33333	3.33333
THC0290_0104		Probable lipoprotein precursor	1	0	1	1	1	1	0	0.666667	0.666667
THC0290_0105		Protein of unknown function precursor	1.1087	20	18	13	18	13	15	17	15.3333
THC0290_0106		Protein of unknown function precursor	1.33333	5	3	0	0	0	6	2.66667	2
THC0290_0113		Protein of unknown function precursor	0.65	0	7	6	7	6	7	4.33333	6.66667
THC0290_0118		Probable lipoprotein precursor	0.563636	23	35	35	54	54	57	31	55
THC0290_0119	glmS	Glucosamine--fructose-6-phosphate aminotransferase [isomerizing]	0.62069	6	4	8	10	9	10	6	9.66667
THC0290_0120		Probable TonB-dependent outer membrane receptor precursor	0	0	0	0	1	1	3	0	1.66667
THC0290_0121		Probable lipoprotein precursor	0	0	0	0	6	3	5	0	4.66667
THC0290_0122	atpD	ATP synthase beta subunit	1.16071	18	22	25	14	16	26	21.6667	18.6667
THC0290_0129		Putative outer membrane protein precursor	11.25	14	15	16	0	0	4	15	1.33333
THC0290_0135	batE	BatE protein	0	0	0	0	0	0	2	0	0.666667
THC0290_0137	batC	BatC protein	0	0	0	0	2	1	2	0	1.66667
THC0290_0141		Probable transmembrane protein of unknown function	0	0	0	0	2	2	1	0	1.66667
THC0290_0143		ATPase, MoxR family	1.16667	3	4	7	6	5	1	4.66667	4
THC0290_0149		Probable alcohol dehydrogenase	5	5	4	6	0	0	3	5	1
THC0290_0151		Probable TonB-dependent outer membrane receptor precursor	0.985075	21	23	22	22	20	25	22	22.3333
THC0290_0152	pgi	Glucose-6-phosphate isomerase	1.66667	1	1	3	1	1	1	1.66667	1
THC0290_0153	rplY	50S ribosomal protein L25	1	11	10	11	11	10	11	10.6667	10.6667
THC0290_0155		ArgE/DapE/Acy1 family protein	0.923077	2	5	5	5	4	4	4	4.33333
THC0290_0158	pepP	Xaa-Pro aminopeptidase	0.473684	2	3	4	5	5	9	3	6.33333
THC0290_0161		Outer membrane protein precursor, OmpA family P60	0.810345	15	19	13	21	19	18	15.6667	19.3333
THC0290_0162	kbl	Glycine C-acetyltransferase	1	1	2	2	1	1	3	1.66667	1.66667
THC0290_0164	sodA	Superoxide dismutase [Mn]	1.15385	4	5	6	4	5	4	5	4.33333
THC0290_0165	tyrS	Tyrosine--tRNA ligase	1	1	1	2	1	2	1	1.33333	1.33333
THC0290_0168	pyrC1	Dihydroorotase	1	0	3	4	3	3	1	2.33333	2.33333
THC0290_0170		Probable cell surface protein (Leucine-rich repeat protein) precursor	0	0	0	0	5	4	3	0	4
THC0290_0171		Probable cell surface protein (Leucine-rich repeat protein) precursor	1.3	0	5	8	6	2	2	4.33333	3.33333
THC0290_0172		Probable cell surface protein (Leucine-rich repeat protein) precursor	2	0	1	3	1	1	0	1.33333	0.666667
THC0290_0173		Probable cell surface protein (Leucine-rich repeat protein) precursor	0	0	0	0	1	0	1	0	0.666667
THC0290_0174		Probable cell surface protein (Leucine-rich repeat protein) precursor	ABSENT	3	1	3	0	0	0	2.33333	0
THC0290_0176		Probable cell surface protein (Leucine-rich repeat protein) precursor	0	0	0	0	3	1	3	0	2.33333
THC0290_0177		Probable cell surface protein (Leucine-rich repeat protein) precursor	0	0	0	0	1	1	0	0	0.666667
THC0290_0179		Probable cell surface protein (Leucine-rich repeat protein) precursor	0	0	0	0	3	0	0	0	1
THC0290_0180		Probable cell surface protein (Leucine-rich repeat protein) precursor	13.6667	12	14	15	1	1	1	13.6667	1
THC0290_0181		Probable cell surface protein (Leucine-rich repeat protein) precursor	ABSENT	0	5	5	0	0	0	3.33333	0
THC0290_0186		Probable cell surface protein (Leucine-rich repeat protein) precursor	ABSENT	1	0	3	0	0	0	1.33333	0
THC0290_0195	ahcY	Adenosylhomocysteinase	0.9	7	5	6	7	7	6	6	6.66667
THC0290_0196		Protein of unknown function	0	0	0	0	4	3	4	0	3.66667
THC0290_0202	purF	Amidophosphoribosyltransferase	3	2	2	2	2	0	0	2	0.666667
THC0290_0203		Carbohydrate kinase, PfkB family	0	0	0	0	4	2	2	0	2.66667
THC0290_0206	acpP	Acyl carrier protein	ABSENT	0	0	6	0	0	0	2	0
THC0290_0207	fabF	3-oxoacyl-(acyl-carrier-protein) synthase II	0.944444	5	5	7	8	5	5	5.66667	6
THC0290_0210	pykA	Pyruvate kinase	0.8	3	2	3	5	2	3	2.66667	3.33333
THC0290_0211		Protein of unknown function	4	2	2	0	0	0	1	1.33333	0.333333
THC0290_0221		Protein of unknown function precursor	0	0	0	0	0	1	2	0	1
THC0290_0223	ileS	Isoleucine--tRNA ligase	0.6	1	0	2	5	0	0	1	1.66667
THC0290_0224	dksA	DnaK suppressor protein	1.14286	3	2	3	3	2	2	2.66667	2.33333
THC0290_0232	hppD	4-hydroxyphenylpyruvate dioxygenase	ABSENT	1	4	6	0	0	0	3.66667	0
THC0290_0238	fpp2	Psychrophilic metalloprotease Fpp2 precursor	1.70588	26	33	28	17	16	18	29	17
THC0290_0243	rbfA	Ribosome-binding factor A	0.75	1	1	1	2	0	2	1	1.33333
THC0290_0245	queA	S-adenosylmethionine:tRNA-ribosyltransferase- isomerase	ABSENT	5	0	0	0	0	0	1.66667	0
THC0290_0255		Putative phospho-2-dehydro-3-deoxyheptonate aldolase	0.333333	0	0	1	3	0	0	0.333333	1
THC0290_0276		Thioredoxin family protein	0.842105	0	7	9	7	7	5	5.33333	6.33333
THC0290_0287	metK	Methionine adenosyltransferase	1.05556	4	5	10	5	5	8	6.33333	6
THC0290_0289		Protein of unknown function precursor, putative immunoreactive 84 kDa antigen	0	0	0	0	2	2	0	0	1.33333
THC0290_0290	gdhA	Glutamate dehydrogenase (NADP+)	1.19048	16	15	19	11	11	20	16.6667	14
THC0290_0291		Protein of unknown function precursor	0.833333	1	2	2	2	2	2	1.66667	2
THC0290_0293		Protein of unknown function precursor	0.1	1	0	0	3	2	5	0.333333	3.33333
THC0290_0294	aspS	Aspartate--tRNA ligase	0.25	0	0	1	1	0	3	0.333333	1.33333
THC0290_0295		Probable cold shock protein	1	3	3	3	3	2	4	3	3
THC0290_0299		Probable M36 fungalysin family metalloprotease precursor	1.32	10	11	12	8	7	10	11	8.33333
THC0290_0300		Probable M36 fungalysin family metalloprotease precursor	ABSENT	1	2	2	0	0	0	1.66667	0
THC0290_0302		Probable penicillin-binding protein precursor	0.5	1	1	0	2	1	1	0.666667	1.33333
THC0290_0310		Probable transmembrane protein of unknown function	0.482759	6	4	4	12	8	9	4.66667	9.66667
THC0290_0312	yggG	Putative secreted M48 family metalloprotease YggG precursor	0.666667	4	6	6	9	7	8	5.33333	8
THC0290_0314	lysC	Aspartate kinase	0.666667	1	0	1	0	2	1	0.666667	1
THC0290_0316		Hypothetical protein precursor	0.6	1	1	1	1	3	1	1	1.66667
THC0290_0334		Probable outer membrane protein precursor, OmpA family	1.34783	9	13	9	8	6	9	10.3333	7.66667
THC0290_0336	fbaA	Fructose-bisphosphate aldolase	1.5	2	4	0	0	0	4	2	1.33333
THC0290_0346	etfA	Electron transfer flavoprotein, alpha subunit	1.33333	3	3	6	3	3	3	4	3
THC0290_0347	etfB	Electron transfer flavoprotein, beta subunit	1	3	3	6	6	3	3	4	4
THC0290_0348	pdhB	Pyruvate dehydrogenase E1 component, beta subunit	0.631579	4	3	5	6	6	7	4	6.33333
THC0290_0349		Probable outer membrane protein precursor	0.2	0	0	1	2	2	1	0.333333	1.66667
THC0290_0350	ppa	Inorganic diphosphatase	0.5	0	1	2	2	2	2	1	2
THC0290_0354	rpbA	Putative RNA-binding protein RbpA	0.764706	3	5	5	6	6	5	4.33333	5.66667
THC0290_0355		Probable lipoprotein precursor	0.227273	0	0	5	8	7	7	1.66667	7.33333
THC0290_0356	rpsP	30S ribosomal protein S16	1.17391	7	11	9	9	8	6	9	7.66667
THC0290_0359	gcdH	Glutaryl-CoA dehydrogenase	1.2381	8	8	10	6	6	9	8.66667	7
THC0290_0366		Cys/Met metabolism PLP-dependent enzyme	0.857143	4	0	2	2	2	3	2	2.33333
THC0290_0373	pstS	ABC-type phosphate-transport system, binding protein precursor component PstS	1.2	4	4	4	3	3	4	4	3.33333
THC0290_0384	actA	Alternative complex III, protein A	0.833333	3	3	4	3	5	4	3.33333	4
THC0290_0385	actB	Alternative complex III, protein B precursor	0.758621	5	9	8	7	10	12	7.33333	9.66667
THC0290_0388	actE	Alternative complex III, protein E precursor	1	1	0	1	0	1	1	0.666667	0.666667
THC0290_0390	ctaC	Cytochrome c oxidase, subunit II	0.666667	3	2	3	3	4	5	2.66667	4
THC0290_0394		Protein of unknown function precursor, putative S46 family serine protease	1.125	9	15	12	8	10	14	12	10.6667
THC0290_0398		Protein of unknown function precursor	0.921053	10	12	13	11	13	14	11.6667	12.6667
THC0290_0401	sppA	Protease IV (signal peptide peptidase)	0	0	0	0	2	0	0	0	0.666667
THC0290_0402		Outer membrane protein precursor, AsmA family	0.25	4	2	5	17	13	14	3.66667	14.6667
THC0290_0407	porR	PorR protein, probably involved in biosynthesis of cell surface polysaccharide	0.444444	0	0	4	4	2	3	1.33333	3
THC0290_0409		Hypothetical lipoprotein precursor	0.5	3	1	1	4	4	2	1.66667	3.33333
THC0290_0410	fabD	Malonyl CoA-acyl carrier protein transacylase	0.555556	1	3	1	3	2	4	1.66667	3
THC0290_0414	aspC1	Probable aspartate transaminase AspC1	0.647059	2	4	5	9	3	5	3.66667	5.66667
THC0290_0417	pruA	1-pyrroline-5-carboxylate dehydrogenase	2.5	10	12	13	5	2	7	11.6667	4.66667
THC0290_0428	cat2	4-hydroxybutyrate coenzyme A transferase	0.142857	0	0	1	1	1	5	0.333333	2.33333
THC0290_0439	pyrH	UMP kinase	0.4	0	2	0	2	1	2	0.666667	1.66667
THC0290_0440	frr	Ribosome recycling factor	0.125	0	0	1	4	2	2	0.333333	2.66667
THC0290_0441		Probable secreted exopolyphosphatase precursor	0.733333	4	4	3	6	3	6	3.66667	5
THC0290_0455		Protein of unknown function	0	0	0	0	4	3	2	0	3
THC0290_0457	tsf	Elongation factor Ts (EF-Ts)	0.955556	16	13	14	16	15	14	14.3333	15
THC0290_0458	rpsB	30S ribosomal protein S2	0.958333	8	5	10	8	8	8	7.66667	8
THC0290_0459	rpsI	30S ribosomal protein S9	1.5625	9	7	9	5	5	6	8.33333	5.33333
THC0290_0460	rplM	50S ribosomal protein L13	0.9375	5	5	5	5	7	4	5	5.33333
THC0290_0461	nrdA	Ribonucleoside-diphosphate reductase, alpha subunit	0	0	0	0	0	2	2	0	1.33333
THC0290_0462	nrdB	Ribonucleoside-diphosphate reductase, beta subunit	1.8	2	3	4	2	2	1	3	1.66667
THC0290_0470		Protein of unknown function	7	1	3	3	0	0	1	2.33333	0.333333
THC0290_0471	uspA	Universal stress protein UspA	1.55	10	10	11	5	7	8	10.3333	6.66667
THC0290_0473	nusA	Transcription elongation protein NusA	0.631579	6	10	8	15	12	11	8	12.6667
THC0290_0474	infB	Translation initiation factor IF-2	0.821429	6	8	9	10	10	8	7.66667	9.33333
THC0290_0490		Hypothetical lipoprotein precursor	0.755556	10	12	12	16	14	15	11.3333	15
THC0290_0491	fcpB	Streptopain family cystein protease precursor	0.448276	3	5	5	9	9	11	4.33333	9.66667
THC0290_0500		Probable S8 and S53 subtilisin family serine endopeptidase precursor	0	0	0	0	2	0	3	0	1.66667
THC0290_0535		Protein of unknown function	ABSENT	0	0	2	0	0	0	0.666667	0
THC0290_0537		Protein of unknown function	5	2	2	1	1	0	0	1.66667	0.333333
THC0290_0578		Site-specific DNA-methyltransferase (adenine-specific)	0	0	0	0	2	1	1	0	1.33333
THC0290_0587		Probable M1 family aminopeptidase precursor	1.11111	4	6	0	3	4	2	3.33333	3
THC0290_0593	sprA	Putative adhesin precursor SprA	0	0	0	0	0	2	0	0	0.666667
THC0290_0595	gcvH	Glycine cleavage system H protein	2.14286	6	5	4	0	0	7	5	2.33333
THC0290_0599		Probable membrane fusion efflux protein	0.7	3	2	2	3	3	4	2.33333	3.33333
THC0290_0607		Cytochrome c oxidase family protein	2	0	0	2	1	0	0	0.666667	0.333333
THC0290_0611		Protein of unknown function	0.95	5	8	6	8	6	6	6.33333	6.66667
THC0290_0617		Outer membrane protein precursor OmpH family P18	0.917808	24	20	23	25	25	23	22.3333	24.3333
THC0290_0618	skp	Outer membrane chaperone precursor Skp (OmpH)	0.125	0	0	1	3	2	3	0.333333	2.66667
THC0290_0619	bamA	Outer membrane protein assembly complex precursor, BamA	0.5	10	10	5	21	14	15	8.33333	16.6667
THC0290_0624	pdxJ	Pyridoxal phosphate biosynthetic protein PdxJ	0	0	0	0	4	0	1	0	1.66667
THC0290_0629	tig	Trigger factor (TF)	1	13	11	14	13	12	13	12.6667	12.6667
THC0290_0631	clpX	S14 family, ATP-dependent Clp protease ATP-binding subunit	1.22222	3	5	3	3	2	4	3.66667	3
THC0290_0646	gldB	Gliding motility lipoprotein precursor GldB	0	0	0	0	3	5	3	0	3.66667
THC0290_0653	ftsI	Peptidoglycan glycosyltransferase FtsI	0	0	0	0	2	1	0	0	1
THC0290_0656	murD	UDP-N-acetylmuramoylalanine--D-glutamate ligase	0	0	0	0	1	1	1	0	1
THC0290_0662	ftsZ	Cell division protein FtsZ	0	0	0	0	3	4	3	0	3.33333
THC0290_0663		Protein of unknown function	0.75	3	4	8	6	8	6	5	6.66667
THC0290_0666	rpoD	RNA polymerase sigma-70 factor RpoD	ABSENT	4	1	3	0	0	0	2.66667	0
THC0290_0668	pnp	Polyribonucleotide nucleotidyltransferase	0.363636	3	4	5	12	11	10	4	11
THC0290_0669	rpsO	30S ribosomal protein S15	0.285714	0	2	0	3	2	2	0.666667	2.33333
THC0290_0684	sulP	Probable sulfate permease	0	0	0	0	1	2	0	0	1
THC0290_0685	cynT	Carbonic anhydrase	0.5	0	1	1	2	1	1	0.666667	1.33333
THC0290_0699		Probable membrane-bound lytic murein transglycosylase precursor	1	1	1	1	1	1	1	1	1
THC0290_0706	hupB	Histone-like bacterial DNA-binding protein HU-beta	0.965517	10	10	8	8	9	12	9.33333	9.66667
THC0290_0710	ribH	Riboflavin synthase, beta subunit	0	0	0	0	2	1	1	0	1.33333
THC0290_0711		Protein of unknown function	0.354839	0	6	5	6	12	13	3.66667	10.3333
THC0290_0713		Thioredoxin family protein precursor	0.75	1	1	1	1	2	1	1	1.33333
THC0290_0728	groL	60 kDa chaperonin GroEL	1.04255	16	13	20	17	14	16	16.3333	15.6667
THC0290_0729	groS	10 kDa chaperonin GroES	1.57143	4	3	4	3	2	2	3.66667	2.33333
THC0290_0730	secG	Preprotein translocase SecG subunit	0.529412	3	3	3	6	5	6	3	5.66667
THC0290_0735	remH	Gliding motility protein RemH precursor	0.777778	2	3	2	3	3	3	2.33333	3
THC0290_0736		Protein of unknown function precursor	1.9	7	6	6	4	2	4	6.33333	3.33333
THC0290_0738	topA	DNA topoisomerase I	0.333333	0	0	2	3	2	1	0.666667	2
THC0290_0740	gldK	Gliding motility lipoprotein precursor GldK	16	11	10	11	0	2	0	10.6667	0.666667
THC0290_0741	gldL	Gliding motility transmembrane protein GldL	2.3	8	8	7	3	3	4	7.66667	3.33333
THC0290_0742	gldM	Gliding motility transmembrane protein GldM	0.728571	14	19	18	22	24	24	17	23.3333
THC0290_0743	gldN	Gliding motility protein precursor GldN	6.8	11	12	11	0	3	2	11.3333	1.66667
THC0290_0746		Probably involved in regulation of translation initiation	0.333333	0	1	0	2	1	0	0.333333	1
THC0290_0750		Probable DnaJ-class molecular chaperone	0	0	0	0	1	2	0	0	1
THC0290_0752	engA	GTP-binding protein EngA	1.14286	2	3	3	3	3	1	2.66667	2.33333
THC0290_0754		Protein of unknown function precursor, putative adhesin	2.71429	5	6	8	3	4	0	6.33333	2.33333
THC0290_0756	hutU	Urocanate hydratase	ABSENT	1	2	0	0	0	0	1	0
THC0290_0759	phhA	Phenylalanine 4-monooxygenase	0	0	0	0	2	0	1	0	1
THC0290_0762		Protein of unknown function	0.508197	8	11	12	18	21	22	10.3333	20.3333
THC0290_0769		LemA family protein	0.1	0	0	1	4	3	3	0.333333	3.33333
THC0290_0771		Transmembrane peptidase, M23B family	0	0	0	0	2	2	1	0	1.66667
THC0290_0772	alaS	Alanine--tRNA ligase	0.333333	2	0	3	6	5	4	1.66667	5
THC0290_0780		Probable acyltransferase	0	0	0	0	2	0	1	0	1
THC0290_0785	pepD	Xaa-His dipeptidase	0.913043	6	6	9	10	6	7	7	7.66667
THC0290_0786		Acyl-CoA dehydrogenase family protein	3.16667	4	6	9	2	1	3	6.33333	2
THC0290_0789		Glu/Leu/Phe/Val dehydrogenase family protein	1	1	1	0	2	0	0	0.666667	0.666667
THC0290_0794	fhuA	Probable TonB-dependent outer membrane ferrichrome-iron receptor precursor FhuA	0.5	2	3	2	8	3	3	2.33333	4.66667
THC0290_0795	prfA	Peptide chain release factor 1 (RF-1)	1.83333	4	3	4	2	2	2	3.66667	2
THC0290_0796		Probable outer membrane protein precursor, OmpA family	0.75	3	5	4	5	6	5	4	5.33333
THC0290_0797	pepT	Tripeptide aminopeptidase	0.75	0	3	3	3	2	3	2	2.66667
THC0290_0804		3-hydroxyacyl-CoA dehydrogenase family protein	1.5	2	2	2	0	0	4	2	1.33333
THC0290_0807	ppiC	Probable peptidyl-prolyl cis-trans isomerase PpiC	0.611111	0	6	5	7	6	5	3.66667	6
THC0290_0808		Probable transmembrane protein of unknown function	0	0	0	0	1	2	1	0	1.33333
THC0290_0813	purA	Adenylosuccinate synthase	0.888889	3	2	3	2	4	3	2.66667	3
THC0290_0815	oxaA	Inner membrane protein OxaA	0.4	1	1	2	4	3	3	1.33333	3.33333
THC0290_0818	osmC	Putative stress-induced protein OsmC	1.8	2	3	4	1	3	1	3	1.66667
THC0290_0819		LysM domain protein precursor	0.266667	2	0	2	5	3	7	1.33333	5
THC0290_0820		Protein of unknown function	0.2	0	1	0	2	0	3	0.333333	1.66667
THC0290_0824	ppiA	Probable peptidyl-prolyl cis-trans isomerase precursor PpiA	0.541667	6	0	7	9	7	8	4.33333	8
THC0290_0825	ppiB	Probable peptidyl-prolyl cis-trans isomerase precursor PpiB	0.544118	11	13	13	22	22	24	12.3333	22.6667
THC0290_0827		Probable M1 family aminopeptidase precursor	0.415385	10	10	7	23	17	25	9	21.6667
THC0290_0828		Protein of unknown function	2	1	2	1	1	1	0	1.33333	0.666667
THC0290_0832	dcp2	Peptidyl-dipeptidase precursor Dcp2	1.14286	3	3	2	3	0	4	2.66667	2.33333
THC0290_0835	rplS	50S ribosomal protein L19	0.888889	3	2	3	3	3	3	2.66667	3
THC0290_0836	icd	Isocitrate dehydrogenase (NADP+)	1.10526	7	8	6	8	5	6	7	6.33333
THC0290_0854		Protein of unknown function	0.666667	3	3	4	5	6	4	3.33333	5
THC0290_0857	rpsF	30S ribosomal protein S6	0	0	0	0	0	0	3	0	1
THC0290_0859	rplI	50S ribosomal protein L9	1	2	5	3	5	3	2	3.33333	3.33333
THC0290_0866		Protein of unknown function	0	0	0	0	7	3	7	0	5.66667
THC0290_0867	recN	DNA repair protein recN	0.875	1	3	3	3	2	3	2.33333	2.66667
THC0290_0870		Protein of unknown function	0.25	1	0	1	2	3	3	0.666667	2.66667
THC0290_0871	bamD	Outer membrane assembly lipoprotein precursor BamD	0	0	0	0	2	3	2	0	2.33333
THC0290_0872	dapA	Dihydrodipicolinate synthase	ABSENT	0	2	3	0	0	0	1.66667	0
THC0290_0874		Putative 2 ,3 -cyclic phosphodiesterase	0.363636	2	0	2	4	5	2	1.33333	3.66667
THC0290_0883	ytxJ	Protein of unknown function YtxJ	2	0	0	2	1	0	0	0.666667	0.333333
THC0290_0889	guaB	IMP dehydrogenase	0.5	1	1	1	2	0	4	1	2
THC0290_0891		Probable ATP-dependent RNA helicase, DEAD/DEAH box family	0.545455	4	2	6	8	7	7	4	7.33333
THC0290_0905	purB	Adenylosuccinate lyase	ABSENT	0	1	2	0	0	0	1	0
THC0290_0906		Aminocarboxylic acid CoA-ligase	3	1	3	2	2	0	0	2	0.666667
THC0290_0910		Protein of unknown function	0	0	0	0	5	2	3	0	3.33333
THC0290_0916	rpsA	30S ribosomal protein S1	0.91453	35	38	34	41	43	33	35.6667	39
THC0290_0921		Protein of unknown function	0.8	2	3	3	2	5	3	2.66667	3.33333
THC0290_0923		Probable TonB-dependent outer membrane receptor precursor	ABSENT	2	0	1	0	0	0	1	0
THC0290_0931		Collagenase precursor	2.72973	31	33	37	13	13	11	33.6667	12.3333
THC0290_0941		Protein of unknown function	0.708333	3	9	5	10	7	7	5.66667	8
THC0290_0942	clpB	ATPase with chaperone activity ATP-binding subunit	1	4	4	2	3	4	3	3.33333	3.33333
THC0290_0943		Probably involved in regulation of translation initiation	1	6	2	4	0	8	4	4	4
THC0290_0944		Probable S8 subtilisin family serine endopeptidase precursor	ABSENT	1	4	3	0	0	0	2.66667	0
THC0290_0946	pafA	Alkaline phosphatase precursor	0	0	0	0	9	8	7	0	8
THC0290_0954		Protein of unknown function	0.9	4	2	3	4	3	3	3	3.33333
THC0290_0967		Branched-chain amino acid aminotransferase/4-amino-4-deoxychorismate lyase family protein	0.411765	2	3	2	5	7	5	2.33333	5.66667
THC0290_0973	lpdA1	Dihydrolipoyl dehydrogenase	1	3	9	9	6	5	10	7	7
THC0290_0979		Probable peroxiredoxin	0.733333	6	5	0	5	8	2	3.66667	5
THC0290_0980		Thioredoxin family protein	0	0	0	0	3	3	3	0	3
THC0290_0982		Acyl-CoA dehydrogenase family protein	1.5	0	0	3	0	0	2	1	0.666667
THC0290_0987	ggt	Gamma-glutamyltransferase	0.2	0	0	3	5	6	4	1	5
THC0290_0988	fadD	Long-chain-fatty-acid--CoA ligase	0	0	0	0	2	0	0	0	0.666667
THC0290_0994	lon	S16 family, ATP-dependent endopeptidase La	0.333333	2	0	0	2	1	3	0.666667	2
THC0290_0998		Hypothetical protein	1.5	0	3	3	0	4	0	2	1.33333
THC0290_0999		Protein of unknown function	1	1	1	2	2	1	1	1.33333	1.33333
THC0290_1002	putA	Proline dehydrogenase	0.545455	2	2	2	4	5	2	2	3.66667
THC0290_1009		Probable transmembrane protein of unknown function	0	0	0	0	6	4	5	0	5
THC0290_1010	valS	Valine--tRNA ligase	0.2	0	0	1	2	2	1	0.333333	1.66667
THC0290_1011		Protein of unknown function precursor	1.47059	6	9	10	7	5	5	8.33333	5.66667
THC0290_1012	aspC2	Probable aspartate transaminase AspC2	0.142857	2	0	0	6	3	5	0.666667	4.66667
THC0290_1013		Hypothetical lipoprotein precursor	0	0	0	0	2	0	3	0	1.66667
THC0290_1035		Protein of unknown function	1.4	0	4	3	3	0	2	2.33333	1.66667
THC0290_1036	fjo10	Probable lipoprotein precursor Fjo10. Putative cation transport ATPase	0	0	0	0	4	0	4	0	2.66667
THC0290_1042	cafA	Ribonuclease G	0.6	1	1	1	2	2	1	1	1.66667
THC0290_1051		Protein of unknown function	0.2	0	1	1	4	4	2	0.666667	3.33333
THC0290_1053		Protein of unknown function	0	0	0	0	2	1	2	0	1.66667
THC0290_1056		Protein of unknown function	0.347826	2	3	3	10	6	7	2.66667	7.66667
THC0290_1069	gmd	GDP-mannose 4,6-dehydratase	0.222222	2	0	0	3	4	2	0.666667	3
THC0290_1081	dapD	2,3,4,5-tetrahydropyridine-2,6-dicarboxylate N-succinyltransferas	1.55556	3	7	4	4	3	2	4.66667	3
THC0290_1082	dsbD	Thiol:disulfide interchange protein DsbD precursor	0	0	0	0	6	0	4	0	3.33333
THC0290_1085		Probable lipoprotein precursor	0	0	0	0	0	0	2	0	0.666667
THC0290_1096	gapA3	Glyceraldehyde-3-phosphate dehydrogenase (phosphorylating)	2	2	0	2	0	0	2	1.33333	0.666667
THC0290_1098		Hypothetical protein precursor	0.428571	1	1	1	2	2	3	1	2.33333
THC0290_1102		Probable lipoprotein precursor	0.1875	1	1	1	6	6	4	1	5.33333
THC0290_1103	fumC	Fumarate hydratase class II	2.5	3	3	4	2	1	1	3.33333	1.33333
THC0290_1115	tpx	Thiol peroxidase	0	0	0	0	4	0	7	0	3.66667
THC0290_1117	ftsK	DNA translocase FtsK	0	0	0	0	0	2	0	0	0.666667
THC0290_1119		Probable transmembrane protein of unknown function	0	0	0	0	0	2	2	0	1.33333
THC0290_1120	ribBA	Bifunctional enzyme : 3,4-dihydroxy-2-butanone 4-phosphate synthase/GTP cyclohydrolase II	2.75	2	3	6	2	2	0	3.66667	1.33333
THC0290_1201		Hypothetical lipoprotein precursor	0	0	0	0	1	2	0	0	1
THC0290_1218		Protein of unknown function precursor	1.28571	1	5	3	2	2	3	3	2.33333
THC0290_1227	sucC	Succinyl-CoA synthetase, beta subunit	1.35	9	10	8	8	5	7	9	6.66667
THC0290_1229		Probable M61 family peptidase precursor	0.45	4	0	5	8	4	8	3	6.66667
THC0290_1245		Thiol:disulfide interchange protein, C-terminal region	0	0	0	0	3	3	2	0	2.66667
THC0290_1246		Thiol:disulfide interchange lipoprotein precursor, N-terminal region	0.488889	8	7	7	12	17	16	7.33333	15
THC0290_1252		Universal stress protein, UspA family	ABSENT	3	3	3	0	0	0	3	0
THC0290_1280		Probable phosphoglycerol transferase	0.6	1	1	1	2	2	1	1	1.66667
THC0290_1283		3-oxoacyl-[acyl-carrier-protein] reductase	1	3	3	2	3	2	3	2.66667	2.66667
THC0290_1287	ppx	Exopolyphosphatase	0.5	0	0	2	1	2	1	0.666667	1.33333
THC0290_1292	sucD	Succinyl-CoA synthetase, alpha subunit	1.05263	19	20	21	20	21	16	20	19
THC0290_1296	lpxA	Acyl-[acyl-carrier-protein]--UDP-N-acetylglucosamine O-acyltransferase	0.857143	1	2	3	3	2	2	2	2.33333
THC0290_1321		Protein of unknown function	0.666667	0	0	2	1	1	1	0.666667	1
THC0290_1324		Probable M1 family metalloprotease precursor	0.6	3	2	1	4	3	3	2	3.33333
THC0290_1326	ybcL	Probable phospholipid-binding protein precursor YbcL	3	2	4	3	1	0	2	3	1
THC0290_1331		Protein of unknown function precursor	0.25	0	1	2	5	4	3	1	4
THC0290_1348	bfmBA	3-methyl-2-oxobutanoate dehydrogenase (2-methylpropanoyl-transferring)	0.846154	3	6	2	5	3	5	3.66667	4.33333
THC0290_1349		Probable oxidoreductase	0.285714	0	1	1	1	3	3	0.666667	2.33333
THC0290_1361	pheT	Phenylalanine--tRNA ligase beta subunit	1.8	4	2	3	1	4	0	3	1.66667
THC0290_1368	tal	Transaldolase	0.75	1	0	2	1	0	3	1	1.33333
THC0290_1371		Putative glutamine cyclotransferase	0.4	1	1	0	2	1	2	0.666667	1.66667
THC0290_1385	mscL	Large-conductance mechanosensitive channel	0.8	5	4	3	5	4	6	4	5
THC0290_1393	thrS	Threonine--tRNA ligase	2	4	4	6	4	2	1	4.66667	2.33333
THC0290_1396	rplT	50S ribosomal protein L20	0.75	1	1	1	3	1	0	1	1.33333
THC0290_1397		Peptidase, M16 family	0.606383	15	19	23	33	31	30	19	31.3333
THC0290_1405		Probable phosphoglycerol transferase	0.285714	1	0	1	3	2	2	0.666667	2.33333
THC0290_1406		Protein of unknown function	0	0	0	0	0	3	4	0	2.33333
THC0290_1407		Probable membrane fusion efflux lipoprotein precursor	0	0	0	0	0	2	0	0	0.666667
THC0290_1413		Protein of unknown function	2.25	3	3	3	2	1	1	3	1.33333
THC0290_1425	dnaK	Chaperone protein DnaK	1.12121	45	53	50	41	45	46	49.3333	44
THC0290_1432		Phosphoglucomutase/phosphomannomutase family protein	0.428571	2	0	1	4	2	1	1	2.33333
THC0290_1437		Probable transcriptional regulator, AsnC family	0.5	0	1	0	0	2	0	0.333333	0.666667
THC0290_1445	gcvT	Aminomethyltransferase	0.25	5	0	0	7	8	5	1.66667	6.66667
THC0290_1448		Probable acetyl-CoA acetyltransferase	1.33333	4	0	4	2	1	3	2.66667	2
THC0290_1465		Protein of unknown function precursor	0	0	0	0	1	2	1	0	1.33333
THC0290_1466		Probable N-acetylmuramoyl-L-alanine amidase precursor	0.461538	2	2	2	3	5	5	2	4.33333
THC0290_1469		Protein of unknown function precursor	0.689655	9	6	5	11	10	8	6.66667	9.66667
THC0290_1470	gyrA	DNA gyrase subunit A	0.6	3	0	3	4	2	4	2	3.33333
THC0290_1471	clpA	ATPase with chaperone activity ATP-binding subunit	1.11111	5	8	7	6	6	6	6.66667	6
THC0290_1474		Probable metalloprotease	0.75	0	3	0	2	0	2	1	1.33333
THC0290_1479	rocD	Ornithine--oxo-acid transaminase	0.727273	3	7	6	9	7	6	5.33333	7.33333
THC0290_1482		Protein of unknown function	1	2	2	0	2	0	2	1.33333	1.33333
THC0290_1494		Probable ribonuclease	ABSENT	3	3	4	0	0	0	3.33333	0
THC0290_1496		Putative pyruvate/branched-chain alpha-keto acid dehydrogenase (E1) component, alpha and beta subunits	1.16667	5	6	3	3	4	5	4.66667	4
THC0290_1498	rho	Transcription termination factor Rho	1	4	5	5	4	4	6	4.66667	4.66667
THC0290_1507		Probable transmembrane protein of unknown function	0.222222	0	0	2	3	3	3	0.666667	3
THC0290_1508	lpdA2	Dihydrolipoyl dehydrogenase	0.862069	7	9	9	13	7	9	8.33333	9.66667
THC0290_1511		Probable type I restriction-modification system, S and M subunits fusion protein	ABSENT	1	2	0	0	0	0	1	0
THC0290_1520		Probable endonuclease precursor	ABSENT	3	6	0	0	0	0	3	0
THC0290_1521	purL	Phosphoribosylformylglycinamidine synthase	0.444444	0	1	3	5	4	0	1.33333	3
THC0290_1524		Probable lipoprotein precursor	0	0	0	0	4	6	7	0	5.66667
THC0290_1527		Protein of unknown function precursor containing a C-terminal secretion signal. Putative adhesin	2.5	9	6	10	3	4	3	8.33333	3.33333
THC0290_1530	purM	Phosphoribosylformylglycinamidine cyclo-ligase	0	0	0	0	3	0	0	0	1
THC0290_1532	tktC	Transketolase, C-terminal subunit	2	4	4	4	3	0	3	4	2
THC0290_1533	tktA	Transketolase, N-terminal subunit	1.625	3	4	6	2	2	4	4.33333	2.66667
THC0290_1534	glyA	Glycine hydroxymethyltransferase	1.26923	8	14	11	11	8	7	11	8.66667
THC0290_1535	fahA	Fumarylacetoacetase	1.625	3	3	7	2	1	5	4.33333	2.66667
THC0290_1537		Protein of unknown function precursor	1	4	6	6	5	6	5	5.33333	5.33333
THC0290_1538		Probable lipoprotein precursor	0.173913	2	0	2	8	7	8	1.33333	7.66667
THC0290_1539		Probable transmembrane protein of unknown function	0	0	0	0	3	0	3	0	2
THC0290_1544	grpE	Chaperone protein GrpE	1	4	4	4	5	3	4	4	4
THC0290_1545	dnaJ	Chaperone protein DnaJ	0	0	0	0	3	4	4	0	3.66667
THC0290_1548		Probable sigma-54 dependent two-component system response regulatory protein	0	0	0	0	1	4	3	0	2.66667
THC0290_1551		Protein of unknown function	0.2	1	0	0	1	2	2	0.333333	1.66667
THC0290_1555		Protein of unknown function	0.209302	4	2	3	15	12	16	3	14.3333
THC0290_1558		Protein of unknown function	1	4	4	4	3	4	5	4	4
THC0290_1562		Putative transmembrane PASTA-domain protein	0	0	0	0	3	2	2	0	2.33333
THC0290_1564		Probable M28 family aminopeptidase precursor	0.65	2	5	6	7	3	10	4.33333	6.66667
THC0290_1568	parE	Topoisomerase IV subunit B	0.666667	1	0	1	1	2	0	0.666667	1
THC0290_1570	engD	GTP-dependent nucleic acid-binding protein EngD	0.666667	2	3	5	5	5	5	3.33333	5
THC0290_1576		Protein of unknown function	1.33333	1	1	2	1	2	0	1.33333	1
THC0290_1598	accA	Acetyl-coenzyme A carboxylase carboxyl transferase alpha subunit	0.857143	0	2	4	2	3	2	2	2.33333
THC0290_1603		Probable superoxide dismutase	0.875	2	4	1	5	2	1	2.33333	2.66667
THC0290_1608	ftsH	Cell division protein FtsH	0.5	2	3	1	4	4	4	2	4
THC0290_1609		Protein of unknown function	0.272727	1	1	1	4	5	2	1	3.66667
THC0290_1615		Protein of unknown function	0	0	0	0	0	8	0	0	2.66667
THC0290_1620	bfmBB	Dihydrolipoyllysine-residue (2-methylpropanoyl)transferase	0.681818	9	8	13	16	14	14	10	14.6667
THC0290_1626		Probable ABC-type transport system, ATPase component	0.6	1	1	1	2	1	2	1	1.66667
THC0290_1629	secA	Preprotein translocase SecA subunit	0.705882	8	8	8	15	10	9	8	11.3333
THC0290_1631		Probable cytochrome c peroxidase precursor	0.657143	5	9	9	14	9	12	7.66667	11.6667
THC0290_1632		Probable lipoprotein precursor	0.842593	25	31	35	35	36	37	30.3333	36
THC0290_1636	glcD	(S)-2-hydroxy-acid oxidase	2.5	1	1	3	1	0	1	1.66667	0.666667
THC0290_1651		Probably involved in regulation of translation initiation	0	0	0	0	1	1	2	0	1.33333
THC0290_1657	glnA	Glutamate--ammonia ligase	0.363636	2	0	2	4	5	2	1.33333	3.66667
THC0290_1659		Putative biopolymer transporter	0	0	0	0	2	3	2	0	2.33333
THC0290_1666		Probable lipoprotein precursor	2.5	3	4	3	4	0	0	3.33333	1.33333
THC0290_1668	vdh	Valine dehydrogenase	1.28571	14	16	15	12	12	11	15	11.6667
THC0290_1672	secDF	Preprotein translocase SecD and SecF subunits	0.486486	12	11	13	27	26	21	12	24.6667
THC0290_1674	gyrB	DNA gyrase B subunit	0.566667	7	4	6	12	9	9	5.66667	10
THC0290_1675		Probable asparagine synthetase [glutamine-hydrolyzing]	0.666667	0	6	4	8	3	4	3.33333	5
THC0290_1677	asd	Aspartate-semialdehyde dehydrogenase	ABSENT	2	3	0	0	0	0	1.66667	0
THC0290_1681		TPR-domain containing protein	0	0	0	0	7	6	4	0	5.66667
THC0290_1684		Rhodanese-related sulfurtransferase	ABSENT	1	2	0	0	0	0	1	0
THC0290_1686		Nitroreductase	0.705882	6	3	3	9	5	3	4	5.66667
THC0290_1687	yceI	Protein of unknown function YceI precursor	0.807692	4	10	7	9	8	9	7	8.66667
THC0290_1689	pabA	Para-aminobenzoate/anthranilate synthase glutamine amidotransferase component II	0	0	0	0	1	1	1	0	1
THC0290_1697		Probable membrane fusion efflux protein	0.454545	5	0	0	2	5	4	1.66667	3.66667
THC0290_1699	kdsA	2-dehydro-3-deoxyphosphooctonate aldolase	ABSENT	1	1	2	0	0	0	1.33333	0
THC0290_1717	typA	GTP-binding protein TypA	0.538462	6	5	3	8	8	10	4.66667	8.66667
THC0290_1718	rpsT	30S ribosomal protein S20	1.66667	1	2	2	1	2	0	1.66667	1
THC0290_1719	proS	Proline--tRNA ligase	0.333333	0	0	1	0	0	3	0.333333	1
THC0290_1720		Hypothetical lipoprotein precursor	0.875	2	2	3	3	3	2	2.33333	2.66667
THC0290_1728	ndk	Nucleoside-diphosphate kinase	0.625	4	3	3	7	5	4	3.33333	5.33333
THC0290_1732		Probable sugar O-acetyltransferase precursor	0.333333	1	0	1	3	2	1	0.666667	2
THC0290_1736		Probable penicillin-binding protein precursor	0	0	0	0	2	2	0	0	1.33333
THC0290_1737	bsaA	Glutathione peroxidase BsaA	1.66667	3	1	1	0	0	3	1.66667	1
THC0290_1749	tlpB	Putative thiol:disulfide oxidoreductase TlpB	0.6	1	1	1	2	1	2	1	1.66667
THC0290_1750	tlpA	Putative thiol:disulfide oxidoreductase TlpA	0.5	2	2	2	4	4	4	2	4
THC0290_1751	tpiA	Triose-phosphate isomerase	0.615385	1	4	3	5	4	4	2.66667	4.33333
THC0290_1755	rpmB	50S ribosomal protein L28	0.25	0	1	0	1	2	1	0.333333	1.33333
THC0290_1757		Probable secreted exopolyphosphatase precursor	0.75	7	8	6	10	8	10	7	9.33333
THC0290_1759		Fumarylacetoacetate hydrolase family protein	2	0	2	2	2	0	0	1.33333	0.666667
THC0290_1761		Probable lipoprotein precursor	0.460317	13	1	15	22	19	22	9.66667	21
THC0290_1772		Protein of unknown function precursor	0.666667	1	1	2	1	3	2	1.33333	2
THC0290_1775		Probable lipoprotein precursor	0.87156	31	33	31	34	35	40	31.6667	36.3333
THC0290_1787	lipA	Lipoyl synthase	1	0	1	1	1	0	1	0.666667	0.666667
THC0290_1793	folD	Bifunctional protein FolD : methylenetetrahydrofolate dehydrogenase and methenyltetrahydrofolate cyclohydrolase	0.4	0	1	1	2	2	1	0.666667	1.66667
THC0290_1794	ffh	Signal recognition particle protein	1.21429	4	7	6	7	4	3	5.66667	4.66667
THC0290_1795		Probable lipoprotein precursor	0	0	0	0	17	20	16	0	17.6667
THC0290_1796		Probable lipoprotein precursor	0.453237	20	20	23	39	52	48	21	46.3333
THC0290_1799		Protein of unknown function	0.42	5	6	10	16	14	20	7	16.6667
THC0290_1800		Protein of unknown function	0.666667	6	5	5	6	8	10	5.33333	8
THC0290_1805		Protein of unknown function	0.788889	23	26	22	29	31	30	23.6667	30
THC0290_1806	irpA	Iron-regulated protein A precursor	0.96	8	8	8	8	8	9	8	8.33333
THC0290_1812	hmuY	Putative heme binding lipoprotein precursor	0.496403	21	23	25	41	43	55	23	46.3333
THC0290_1815		Protein of unknown function precursor	0.16	0	0	4	9	7	9	1.33333	8.33333
THC0290_1817	argS	Arginine--tRNA ligase	ABSENT	1	0	4	0	0	0	1.66667	0
THC0290_1819		Probable TonB-dependent outer membrane receptor precursor	1	1	2	1	1	2	1	1.33333	1.33333
THC0290_1820	fabH2	3-oxoacyl-[acyl-carrier-protein] synthase III protein FabH2	1	3	0	2	1	2	2	1.66667	1.66667
THC0290_1826	yiaD	Probable lipoprotein YiaD precursor	1.1875	6	8	5	8	3	5	6.33333	5.33333
THC0290_1827		Probable lipoprotein precursor	0.333333	1	0	0	3	0	0	0.333333	1
THC0290_1828	htpG	Chaperone protein HtpG	1.17143	11	13	17	10	13	12	13.6667	11.6667
THC0290_1829		Probable TonB-dependent outer membrane receptor precursor	0	0	0	0	1	1	2	0	1.33333
THC0290_1839	purC	Phosphoribosylaminoimidazolesuccinocarboxamide synthase	1	2	0	0	0	1	1	0.666667	0.666667
THC0290_1850	dnaN	DNA polymerase III, beta subunit	2	0	2	0	0	0	1	0.666667	0.333333
THC0290_1856		Probable transmembrane protein of unknown function	0	0	0	0	3	5	4	0	4
THC0290_1858		Protein of unknown function	0	0	0	0	1	0	4	0	1.66667
THC0290_1867		Putative sensor (PAS) domain for methyl-accepting chemotaxis sensory transducer	1	4	3	4	5	3	3	3.66667	3.66667
THC0290_1874	pepX2	Xaa-Pro dipeptidyl-peptidase precursor	0.783333	12	16	19	23	19	18	15.6667	20
THC0290_1875		Protein of unknown function precursor	ABSENT	2	0	1	0	0	0	1	0
THC0290_1877		Hypothetical protein	0.2	1	0	0	1	2	2	0.333333	1.66667
THC0290_1890	parB	Chromosome partitioning protein ParB	0.785714	3	4	4	5	4	5	3.66667	4.66667
THC0290_1891	parA	Chromosome partitioning protein ParA	0	0	0	0	5	1	0	0	2
THC0290_1895	rpmE	50S ribosomal protein L31	0.764706	2	6	5	6	5	6	4.33333	5.66667
THC0290_1899		Phosphoglucomutase/phosphomannomutase family protein	0	0	0	0	0	3	0	0	1
THC0290_1902		Probable lipoprotein precursor	3	0	3	0	0	0	1	1	0.333333
THC0290_1907		Probable HD superfamily hydrolase	1.11111	3	5	2	4	1	4	3.33333	3
THC0290_1911		Probable transmembrane protein of unknown function	0	0	0	0	0	0	2	0	0.666667
THC0290_1912		Hypothetical protein	2	2	2	2	1	1	1	2	1
THC0290_1923		Protein of unknown function	1	2	0	2	2	1	1	1.33333	1.33333
THC0290_1925	acnA	Aconitate hydratase	0.823529	7	9	12	10	13	11	9.33333	11.3333
THC0290_1928	surA	Peptidyl-prolyl cis-trans isomerase precursor	0.482759	3	6	5	10	11	8	4.66667	9.66667
THC0290_1929		Probable peptidyl-prolyl cis-trans isomerase precursor	0.269231	2	2	3	10	8	8	2.33333	8.66667
THC0290_1932		Protein of unknown function precursor containing a C-terminal secretion signal. Putative adhesin.	2	9	14	15	7	6	6	12.6667	6.33333
THC0290_1933	prfC	Peptide chain release factor 3 (RF-3)	0.5	1	0	1	0	2	2	0.666667	1.33333
THC0290_1936	rpoC	DNA-directed RNA polymerase beta' subunit RpoC	1.01429	26	19	26	26	22	22	23.6667	23.3333
THC0290_1937	rpoB	DNA-directed RNA polymerase beta subunit RpoB	0.973333	21	22	30	26	27	22	24.3333	25
THC0290_1938	rplL	50S ribosomal protein L7/L12	1.22222	5	9	8	5	6	7	7.33333	6
THC0290_1939	rplJ	50S ribosomal protein L10	0.964286	7	9	11	10	8	10	9	9.33333
THC0290_1940	rplA	50S ribosomal protein L1	1.46154	12	12	14	10	8	8	12.6667	8.66667
THC0290_1941	rplK	50S ribosomal protein L11	0.647059	2	5	4	5	5	7	3.66667	5.66667
THC0290_1942	nusG	Transcription antitermination protein NusG	1.14286	2	4	2	3	3	1	2.66667	2.33333
THC0290_1944	tuf	Elongation factor Tu (EF-Tu)	1.09244	43	44	43	40	37	42	43.3333	39.6667
THC0290_1945		Protein of unknown function	0.833333	2	1	2	1	2	3	1.66667	2
THC0290_1948		Acyl-CoA dehydrogenase family protein	1	1	0	1	0	0	2	0.666667	0.666667
THC0290_1953		Cysteine synthase/cystathionine beta-synthase family protein	0.857143	6	3	3	5	5	4	4	4.66667
THC0290_1955		SusD/RagB family lipoprotein precursor	0.836735	12	14	15	17	16	16	13.6667	16.3333
THC0290_1956		SusC/RagA family TonB-dependent receptor precursor, Omp121 family	0.769231	29	31	30	37	40	40	30	39
THC0290_1959	lysS	Lysine--tRNA ligase	0.75	2	2	2	1	6	1	2	2.66667
THC0290_1960		Hypothetical protein precursor	0.0833333	0	0	1	4	4	4	0.333333	4
THC0290_1961	hemL	Glutamate-1-semialdehyde aminotransferase	0.4	0	2	0	4	0	1	0.666667	1.66667
THC0290_1973	degP/Q	Protease DegP/Q precursor	0.538462	7	8	6	12	14	13	7	13
THC0290_1974	gapA2	Glyceraldehyde-3-phosphate dehydrogenase (phosphorylating)	1.26471	13	15	15	10	10	14	14.3333	11.3333
THC0290_1975		Protein of unknown function	0.6	1	1	1	2	0	3	1	1.66667
THC0290_1978		Protein of unknown function	1.14286	4	5	7	4	4	6	5.33333	4.66667
THC0290_2033		Probable tyrosine-protein kinase involved in exopolysaccharide biosynthesis	0.333333	1	1	0	2	0	4	0.666667	2
THC0290_2034		Probable polysaccharide exporter lipoprotein precursor	0	0	0	0	0	3	4	0	2.33333
THC0290_2047		Probable aminotransferase	0	0	0	0	2	0	0	0	0.666667
THC0290_2048	capD	UDP-glucose 4-epimerase	0.285714	1	0	1	3	0	4	0.666667	2.33333
THC0290_2049	rmlA	Glucose-1-phosphate thymidylyltransferase	1	0	1	2	1	0	2	1	1
THC0290_2050	rmlB	dTDP-glucose 4,6-dehydratase	1	2	1	1	3	1	0	1.33333	1.33333
THC0290_2051	ugd	UDP-glucose 6-dehydrogenase	3	2	2	2	1	1	0	2	0.666667
THC0290_2054	wzc	Probable tyrosine-protein kinase involved in exopolysaccharide biosynthesis Wzc	0	0	0	0	1	2	3	0	2
THC0290_2063		Amidinotransferase family protein	0.5	0	1	1	3	1	0	0.666667	1.33333
THC0290_2064	gltA	Citrate (Si)-synthase	1.83333	8	5	9	6	2	4	7.33333	4
THC0290_2065	eno	Phosphopyruvate hydratase	1.46667	5	7	10	5	4	6	7.33333	5
THC0290_2067	rplQ	50S ribosomal protein L17	1.45455	7	5	4	3	3	5	5.33333	3.66667
THC0290_2068	rpoA	DNA-directed RNA polymerase alpha subunit RpoA	0.71875	7	8	8	11	11	10	7.66667	10.6667
THC0290_2069	rpsD	30S ribosomal protein S4	0.642857	3	3	3	6	4	4	3	4.66667
THC0290_2071	rpsM	30S ribosomal protein S13	3	4	5	3	1	2	1	4	1.33333
THC0290_2074	secY	Preprotein translocase SecY subunit	1	2	1	1	2	1	1	1.33333	1.33333
THC0290_2075	rplO	50S ribosomal protein L15	0.722222	4	5	4	4	6	8	4.33333	6
THC0290_2076	rpmD	50S ribosomal protein L30	0.666667	2	1	1	2	2	2	1.33333	2
THC0290_2077	rpsE	30S ribosomal protein S5	0.807692	8	7	6	6	11	9	7	8.66667
THC0290_2078	rplR	50S ribosomal protein L18	3.5	2	2	3	0	1	1	2.33333	0.666667
THC0290_2079	rplF	50S ribosomal protein L6	1.63158	10	12	9	4	7	8	10.3333	6.33333
THC0290_2080	rpsH	30S ribosomal protein S8	0.538462	4	3	0	4	4	5	2.33333	4.33333
THC0290_2081	rpsN	30S ribosomal protein S14	1.11111	3	4	3	4	3	2	3.33333	3
THC0290_2082	rplE	50S ribosomal protein L5	0.761905	4	7	5	7	8	6	5.33333	7
THC0290_2083	rplX	50S ribosomal protein L24	4.5	2	4	3	0	2	0	3	0.666667
THC0290_2084	rplN	50S ribosomal protein L14	0.833333	2	1	2	2	2	2	1.66667	2
THC0290_2085	rpsQ	30S ribosomal protein S17	0.6	1	1	1	1	1	3	1	1.66667
THC0290_2086	rpmC	50S ribosomal protein L29	1.8	2	3	4	1	4	0	3	1.66667
THC0290_2087	rplP	50S ribosomal protein L16	1	2	0	0	0	2	0	0.666667	0.666667
THC0290_2088	rpsC	30S ribosomal protein S3	1	2	0	1	1	1	1	1	1
THC0290_2089	rplV	50S ribosomal protein L22	0.666667	3	0	5	4	4	4	2.66667	4
THC0290_2090	rpsS	30S ribosomal protein S19	1	5	4	5	5	5	4	4.66667	4.66667
THC0290_2091	rplB	50S ribosomal protein L2	1.13514	13	13	16	12	12	13	14	12.3333
THC0290_2092	rplW	50S ribosomal protein L23	0.5	1	1	1	2	2	2	1	2
THC0290_2093	rplD	50S ribosomal protein L4	0.324324	0	0	12	11	14	12	4	12.3333
THC0290_2094	rplC	50S ribosomal protein L3	1.11765	9	16	13	14	8	12	12.6667	11.3333
THC0290_2095	rpsJ	30S ribosomal protein S10	0.5	2	0	1	3	1	2	1	2
THC0290_2096	fusA	Elongation factor G (EF-G)	1.22078	30	33	31	27	27	23	31.3333	25.6667
THC0290_2097	rpsG	30S ribosomal protein S7	1.33333	5	7	4	5	4	3	5.33333	4
THC0290_2098	rpsL	30S ribosomal protein S12	0.555556	2	2	1	3	3	3	1.66667	3
THC0290_2101		SusD/RagB family lipoprotein precursor	0.709091	12	16	11	17	18	20	13	18.3333
THC0290_2105		Protein of unknown function precursor	0.75	1	1	1	3	0	1	1	1.33333
THC0290_2110		Protein of unknown function precursor, putative S46 family serine protease	0.58	9	10	10	18	16	16	9.66667	16.6667
THC0290_2112	obg	GTP-binding protein Obg	0	0	0	0	2	1	0	0	1
THC0290_2114	adk	Adenylate kinase	2	2	0	0	1	0	0	0.666667	0.333333
THC0290_2128	gcvP	Glycine dehydrogenase (decarboxylating)	1.25	2	9	9	6	6	4	6.66667	5.33333
THC0290_2142	pdhC	Pyruvate dehydrogenase E2 component (dihydrolipoamide acetyltransferase)	1.15	7	8	8	7	6	7	7.66667	6.66667
THC0290_2143	pdhA	Pyruvate dehydrogenase E1 component, alpha subunit	1.42857	4	4	2	2	2	3	3.33333	2.33333
THC0290_2146	porU	Por secretion system protein PorU precursor. C-terminal signal peptidase	0	0	0	0	19	16	20	0	18.3333
THC0290_2147	gldJ	Gliding motility lipoprotein precursor GldJ	ABSENT	27	28	26	0	0	0	27	0
THC0290_2151		Protein of unknown function	0.25	1	0	0	2	1	1	0.333333	1.33333
THC0290_2158		Uncharacterized protein precursor. Probable phage protein.	0.666667	4	3	5	5	6	7	4	6
THC0290_2159		Protein of unknown function precursor	0.361111	6	7	0	14	12	10	4.33333	12
THC0290_2160		Putative ABC-type phosphate-transport system, binding lipoprotein precursor component	0.636364	1	3	3	4	4	3	2.33333	3.66667
THC0290_2162	tonB	Protein TonB	1.04	8	11	7	9	8	8	8.66667	8.33333
THC0290_2163	exbD2	Biopolymer transport ExbD2 protein	0.611111	3	4	4	6	7	5	3.66667	6
THC0290_2164	exbD1	Biopolymer transport ExbD1 protein	0.875	2	3	2	2	2	4	2.33333	2.66667
THC0290_2165	exbB	Biopolymer transport ExbB protein	2.125	6	6	5	2	3	3	5.66667	2.66667
THC0290_2166		Protein of unknown function	0.666667	0	0	2	1	1	1	0.666667	1
THC0290_2168	pac	Penicillin G acylase precursor	0	0	0	0	2	2	0	0	1.33333
THC0290_2173	rplU	50S ribosomal protein L21	0.807692	14	16	12	17	17	18	14	17.3333
THC0290_2181	nuoG	NADH dehydrogenase I, G subunit, N-terminal region	1.33333	0	2	2	1	1	1	1.33333	1
THC0290_2182		Hypothetical protein precursor	0.181818	0	0	2	2	5	4	0.666667	3.66667
THC0290_2189		Probable lipoprotein precursor	0.2	0	1	0	2	1	2	0.333333	1.66667
THC0290_2193		Protein of unknown function precursor	0	0	0	0	7	5	1	0	4.33333
THC0290_2199	lepA	GTP-binding protein LepA	0.888889	3	3	2	3	2	4	2.66667	3
THC0290_2202	recA	Recombinase A	1.11765	7	6	6	5	6	6	6.33333	5.66667
THC0290_2207	asnS	Asparagine--tRNA ligase	0.5	2	3	2	5	6	3	2.33333	4.66667
THC0290_2237	darB	3-oxoacyl-[acyl-carrier-protein] synthase III protein DarB	3	0	2	1	0	0	1	1	0.333333
THC0290_2244		Protein of unknown function	1.71429	2	5	5	4	3	0	4	2.33333
THC0290_2246		Putative dehydrogenase/oxidoreductase	ABSENT	1	0	2	0	0	0	1	0
THC0290_2248		Protein of unknown function	0.333333	0	1	1	3	1	2	0.666667	2
THC0290_2252	pcd	Piperideine-6-carboxylate dehydrogenase	0.678571	6	5	8	9	11	8	6.33333	9.33333
THC0290_2260		Probable S41A family C-terminal processing peptidase precursor	0.446809	7	9	5	18	13	16	7	15.6667
THC0290_2262		Thioredoxin family protein precursor	0.433333	3	6	4	10	11	9	4.33333	10
THC0290_2266	pepX1	Xaa-Pro dipeptidyl-peptidase precursor	0.968085	27	35	29	36	26	32	30.3333	31.3333
THC0290_2268	mvaA	Probable hydroxymethylglutaryl-coenzyme A reductase	0	0	0	0	2	0	0	0	0.666667
THC0290_2272	prc	Probable membrane associated S41A family C-terminal processing peptidase	0.555556	2	5	3	7	6	5	3.33333	6
THC0290_2277		Protein of unknown function	2.28571	6	5	5	3	2	2	5.33333	2.33333
THC0290_2279		Probable membrane-associated esterase	0.333333	0	0	1	1	0	2	0.333333	1
THC0290_2286	ftsX	Cell division protein FtsX	0	0	0	0	1	1	2	0	1.33333
THC0290_2291		Probable lipoprotein precursor	0	0	0	0	2	0	2	0	1.33333
THC0290_2292	greA	Transcription elongation factor GreA	1	2	4	3	3	3	3	3	3
THC0290_2294	pop	Prolyl oligopeptidase family protein precursor	1.02632	12	16	11	17	10	11	13	12.6667
THC0290_2295	pepC	Bleomycin hydrolase	0.843137	14	15	14	18	14	19	14.3333	17
THC0290_2301	pckA	Phosphoenolpyruvate carboxykinase (ATP)	0.918033	15	20	21	22	17	22	18.6667	20.3333
THC0290_2303	accC	Biotin carboxylase	0.571429	2	3	3	4	2	8	2.66667	4.66667
THC0290_2304	accB	Acetyl-CoA carboxylase, biotin carboxyl carrier protein	0.6	3	0	0	2	1	2	1	1.66667
THC0290_2305	fabH3	3-oxoacyl-[acyl-carrier-protein] synthase III protein FabH3	ABSENT	2	3	4	0	0	0	3	0
THC0290_2307		Protein of unknown function	0	0	0	0	2	1	1	0	1.33333
THC0290_2314		Probable lipoprotein precursor	0.333333	1	0	0	3	0	0	0.333333	1
THC0290_2315	sufS	Cysteine desulfurase, SufS	1	0	1	1	0	0	2	0.666667	0.666667
THC0290_2316		Probable penicillin-binding protein	1	2	1	2	1	3	1	1.66667	1.66667
THC0290_2318	sufC	Fe-S assembly ATPase, SufC	0.714286	6	4	5	7	8	6	5	7
THC0290_2322		Probable S8 subtilisin family serine endopeptidase precursor	0.741935	7	8	8	14	9	8	7.66667	10.3333
THC0290_2323		Probable M1 family aminopeptidase precursor	0.5	3	3	3	6	7	5	3	6
THC0290_2326		Probable multidrug resistance protein. AcrB/AcrD/AcrF family protein	0.565217	12	11	16	24	23	22	13	23
THC0290_2327		Probable membrane fusion efflux lipoprotein precursor	1.09091	20	22	18	20	17	18	20	18.3333
THC0290_2328		Probable outer membrane efflux protein precursor	3	0	3	3	0	1	1	2	0.666667
THC0290_2333	sucA	Oxoglutarate dehydrogenase (succinyl-transferring)	0.9375	7	11	12	12	9	11	10	10.6667
THC0290_2334	sucB	Dihydrolipoyllysine-residue succinyltransferase component of 2-oxoglutarate dehydrogenase complex	1.44828	15	12	15	9	9	11	14	9.66667
THC0290_2336		Probable outer membrane protein precursor, OmpA family	0.405405	5	5	5	11	15	11	5	12.3333
THC0290_2338	claF	Protein of unknown function precursor, putative adhesin	0.615385	5	6	5	11	7	8	5.33333	8.66667
THC0290_2341	purH	Bifunctional purine biosynthesis protein PurH	0.461538	1	0	5	4	4	5	2	4.33333
THC0290_2342	mreB	Rod shape-determining protein MreB	0.666667	0	4	2	3	3	3	2	3
THC0290_2343	mreC	Rod shape-determining protein MreC	0	0	0	0	1	0	2	0	1
THC0290_2347	nucA	Probable DNA/RNA non-specific endonuclease precursor	0	0	0	0	2	3	3	0	2.66667
THC0290_2349		Probable lipoprotein precursor	0	0	0	0	3	4	0	0	2.33333
THC0290_2350		Probable lipoprotein precursor	0.535948	27	25	30	52	47	54	27.3333	51
THC0290_2354	glyS	Glycine--tRNA ligase	0.6	2	3	1	5	4	1	2	3.33333
THC0290_2355		Protein of unknown function precursor. Putative peptidyl-prolyl cis-trans isomerase precursor	0.565789	16	14	13	27	23	26	14.3333	25.3333
THC0290_2357		Probable lipoprotein precursor. Putative lipopolysaccharide assembly protein LptC	0.1875	1	1	1	6	5	5	1	5.33333
THC0290_2366		Probable lipoprotein precursor	0.333333	1	1	1	1	4	4	1	3
THC0290_2374		Probable sugar phosphate nucleotydyl transferase	1.2	2	1	3	2	1	2	2	1.66667
THC0290_2379	atpG	ATP synthase gamma subunit	0.666667	2	2	4	3	3	6	2.66667	4
THC0290_2380	atpA	ATP synthase alpha subunit	1.17391	7	10	10	8	4	11	9	7.66667
THC0290_2381	atpH	ATP synthase delta subunit	1.33333	2	1	1	1	1	1	1.33333	1
THC0290_2382	atpF	ATP synthase B subunit	0.8	1	1	2	3	0	2	1.33333	1.66667
THC0290_2385		RCC1 (Regulator of Chromosome Condensation) repeat domain protein precursor	ABSENT	4	7	6	0	0	0	5.66667	0
THC0290_2389	sprE	SprE lipoprotein precursor	0.105263	1	0	1	7	6	6	0.666667	6.33333
THC0290_2401	rmlC	dTDP-4-dehydrorhamnose 3,5-epimerase	2	0	2	0	0	0	1	0.666667	0.333333
THC0290_2402		Protein of unknown function	0.333333	0	0	1	2	0	1	0.333333	1

## Sheet: gldG_diff.abundance_surfome
Locus_tag	Gene	Description	WT/gldG ratio	WT.1	WT.2	WT.3	gldG.1	gldG.2	gldG.3	adj.pval	mean.WT	mean.gldG
THC0290_2147	gldJ	Gliding motility lipoprotein precursor GldJ	ABSENT	27	28	26	0	0	0	1.4e-23	27	0
THC0290_2385		RCC1 (Regulator of Chromosome Condensation) repeat domain protein precursor	ABSENT	4	7	6	0	0	0	2.6e-05	5.66667	0
THC0290_0091		Probable glycoside hydrolase precursor	ABSENT	6	0	7	0	0	0	0.000341135	4.33333	0
THC0290_0232	hppD	4-hydroxyphenylpyruvate dioxygenase	ABSENT	1	4	6	0	0	0	0.00109434	3.66667	0
THC0290_1494		Probable ribonuclease	ABSENT	3	3	4	0	0	0	0.00197949	3.33333	0
THC0290_1252		Universal stress protein, UspA family	ABSENT	3	3	3	0	0	0	0.00352204	3	0
THC0290_1520		Probable endonuclease precursor	ABSENT	3	6	0	0	0	0	0.00352204	3	0
THC0290_2305	fabH3	3-oxoacyl-[acyl-carrier-protein] synthase III protein FabH3	ABSENT	2	3	4	0	0	0	0.00352204	3	0
THC0290_0666	rpoD	RNA polymerase sigma-70 factor RpoD	ABSENT	4	1	3	0	0	0	0.00595612	2.66667	0
THC0290_0944		Probable S8 subtilisin family serine endopeptidase precursor	ABSENT	1	4	3	0	0	0	0.00595612	2.66667	0
THC0290_0740	gldK	Gliding motility lipoprotein precursor GldK	16	11	10	11	0	2	0	8.23e-07	10.6667	0.666667
THC0290_0129		Putative outer membrane protein precursor	11.25	14	15	16	0	0	4	2.06e-08	15	1.33333
THC0290_0743	gldN	Gliding motility protein precursor GldN	6.8	11	12	11	0	3	2	2.5e-05	11.3333	1.66667
THC0290_0931		Collagenase precursor	2.72973	31	33	37	13	13	11	1.26e-06	33.6667	12.3333
THC0290_0118		Probable lipoprotein precursor	0.563636	23	35	35	54	54	57	0.000116112	31	55
THC0290_2350		Probable lipoprotein precursor	0.535948	27	25	30	52	47	54	6.26e-05	27.3333	51
THC0290_1812	hmuY	Putative heme binding lipoprotein precursor	0.496403	21	23	25	41	43	55	2.54e-05	23	46.3333
THC0290_1672	secDF	Preprotein translocase SecD and SecF subunits	0.486486	12	11	13	27	26	21	0.00245683	12	24.6667
THC0290_0068		Flagellar motor/Chemotaxis (MotB)-related lipoprotein precursor	0.472727	6	8	12	20	16	19	0.00746569	8.66667	18.3333
THC0290_0080		Probable lipoprotein precursor	0.465517	10	7	10	20	20	18	0.00536981	9	19.3333
THC0290_1761		Probable lipoprotein precursor	0.460317	13	1	15	22	19	22	0.00315427	9.66667	21
THC0290_1796		Probable lipoprotein precursor	0.453237	20	20	23	39	52	48	2.33e-06	21	46.3333
THC0290_2260		Probable S41A family C-terminal processing peptidase precursor	0.446809	7	9	5	18	13	16	0.00913357	7	15.6667
THC0290_1799		Protein of unknown function	0.42	5	6	10	16	14	20	0.00401202	7	16.6667
THC0290_0827		Probable M1 family aminopeptidase precursor	0.415385	10	10	7	23	17	25	0.000817318	9	21.6667
THC0290_0668	pnp	Polyribonucleotide nucleotidyltransferase	0.363636	3	4	5	12	11	10	0.00913357	4	11
THC0290_2159		Protein of unknown function precursor	0.361111	6	7	0	14	12	10	0.00595612	4.33333	12
THC0290_2093	rplD	50S ribosomal protein L4	0.324324	0	0	12	11	14	12	0.00245683	4	12.3333
THC0290_0021	remF	Gliding motility protein RemF precursor	0.297297	0	0	11	14	12	11	0.00130549	3.66667	12.3333
THC0290_1929		Probable peptidyl-prolyl cis-trans isomerase precursor	0.269231	2	2	3	10	8	8	0.00531081	2.33333	8.66667
THC0290_0402		Outer membrane protein precursor, AsmA family	0.25	4	2	5	17	13	14	8.14e-05	3.66667	14.6667
THC0290_0355		Probable lipoprotein precursor	0.227273	0	0	5	8	7	7	0.00536981	1.66667	7.33333
THC0290_1555		Protein of unknown function	0.209302	4	2	3	15	12	16	2.5e-05	3	14.3333
THC0290_1538		Probable lipoprotein precursor	0.173913	2	0	2	8	7	8	0.00133633	1.33333	7.66667
THC0290_1815		Protein of unknown function precursor	0.16	0	0	4	9	7	9	0.000584549	1.33333	8.33333
THC0290_1012	aspC2	Probable aspartate transaminase AspC2	0.142857	2	0	0	6	3	5	0.00933728	0.666667	4.66667
THC0290_2389	sprE	SprE lipoprotein precursor	0.105263	1	0	1	7	6	6	0.000914992	0.666667	6.33333
THC0290_1960		Hypothetical protein precursor	0.0833333	0	0	1	4	4	4	0.00625773	0.333333	4
THC0290_2146	porU	Por secretion system protein PorU precursor. C-terminal signal peptidase	0	0	0	0	19	16	20	5.67e-16	0	18.3333
THC0290_1795		Probable lipoprotein precursor	0	0	0	0	17	20	16	1.54e-15	0	17.6667
THC0290_0170		Probable cell surface protein (Leucine-rich repeat protein) precursor	0	0	0	0	4	4	3	5.36e-12	0	3.66667
THC0290_0025	sprB	Putative adhesin precursor SprB (modular protein)	0	0	0	0	8	8	9	2.97e-07	0	8.33333
THC0290_0946	pafA	Alkaline phosphatase precursor	0	0	0	0	9	8	7	5.19e-07	0	8
THC0290_0177		Probable cell surface protein (Leucine-rich repeat protein) precursor	0	0	0	0	1	0	0	8.23e-07	0	0.333333
THC0290_0175		Probable cell surface protein (Leucine-rich repeat protein)	0	0	0	0	0	0	1	1.38e-06	0	0.333333
THC0290_0176		Probable cell surface protein (Leucine-rich repeat protein) precursor	0	0	0	0	1	1	1	2.38e-06	0	1
THC0290_0179		Probable cell surface protein (Leucine-rich repeat protein) precursor	0	0	0	0	3	0	0	4.52e-06	0	1
THC0290_0866		Protein of unknown function	0	0	0	0	7	3	7	2.6e-05	0	5.66667
THC0290_1524		Probable lipoprotein precursor	0	0	0	0	4	6	7	2.6e-05	0	5.66667
THC0290_1681		TPR-domain containing protein	0	0	0	0	7	6	4	2.6e-05	0	5.66667
THC0290_1009		Probable transmembrane protein of unknown function	0	0	0	0	6	4	5	9.65e-05	0	5
THC0290_0121		Probable lipoprotein precursor	0	0	0	0	6	3	5	0.000183913	0	4.66667
THC0290_0079		Protein of unknown function	0	0	0	0	4	4	5	0.000341135	0	4.33333
THC0290_2193		Protein of unknown function precursor	0	0	0	0	7	5	1	0.000341135	0	4.33333
THC0290_1856		Probable transmembrane protein of unknown function	0	0	0	0	3	5	4	0.000661884	0	4
THC0290_0173		Probable cell surface protein (Leucine-rich repeat protein) precursor	0	0	0	0	1	0	1	0.00109434	0	0.666667
THC0290_0196		Protein of unknown function	0	0	0	0	4	3	4	0.00109434	0	3.66667
THC0290_0646	gldB	Gliding motility lipoprotein precursor GldB	0	0	0	0	3	5	3	0.00109434	0	3.66667
THC0290_1115	tpx	Thiol peroxidase	0	0	0	0	4	0	7	0.00109434	0	3.66667
THC0290_1545	dnaJ	Chaperone protein DnaJ	0	0	0	0	3	4	4	0.00109434	0	3.66667
THC0290_0662	ftsZ	Cell division protein FtsZ	0	0	0	0	3	4	3	0.00197949	0	3.33333
THC0290_0910		Protein of unknown function	0	0	0	0	5	2	3	0.00197949	0	3.33333
THC0290_1082	dsbD	Thiol:disulfide interchange protein DsbD precursor	0	0	0	0	6	0	4	0.00197949	0	3.33333
THC0290_0455		Protein of unknown function	0	0	0	0	4	3	2	0.00352204	0	3
THC0290_0980		Thioredoxin family protein	0	0	0	0	3	3	3	0.00352204	0	3
THC0290_0203		Carbohydrate kinase, PfkB family	0	0	0	0	4	2	2	0.00595612	0	2.66667
THC0290_1036	fjo10	Probable lipoprotein precursor Fjo10. Putative cation transport ATPase	0	0	0	0	4	0	4	0.00595612	0	2.66667
THC0290_1245		Thiol:disulfide interchange protein, C-terminal region	0	0	0	0	3	3	2	0.00595612	0	2.66667
THC0290_1548		Probable sigma-54 dependent two-component system response regulatory protein	0	0	0	0	1	4	3	0.00595612	0	2.66667
THC0290_1615		Protein of unknown function	0	0	0	0	0	8	0	0.00595612	0	2.66667
THC0290_2347	nucA	Probable DNA/RNA non-specific endonuclease precursor	0	0	0	0	2	3	3	0.00595612	0	2.66667
